# Supplementary material for: DNA repair- and nucleotide metabolism-related genes exhibit differential CHG methylation patterns in natural and synthetic polyploids (Brassica napus L.)
Source: Hortic Res. 2021 Jul 1;8:142. doi: 10.1038/s41438-021-00576-1 (PMC8245426; doi:10.1038/s41438-021-00576-1)
Supplement: Supplementary file 2 — Revised Supplemental Tables [file 41438_2021_576_MOESM2_ESM.xlsx]

## Sheet: Table S1
Table S1 Data summary from RNA-seq.
Sample	Total Reads	Clean reads	Clean bases	GC content	%≥Q30	Mapped Reads	Uniquely Mapped Reads
ZS11_1	77092066	38546033	11511487880	0.4616	0.9374	0.8227	0.7607
ZS11_2	69089652	34544826	10314293458	0.4616	0.9351	0.8228	0.7573
ZS11_3	65701878	32850939	9810961784	0.4612	0.9393	0.8248	0.7639
P3-2_1	59646004	29823002	8894478310	0.4633	0.9404	0.7883	0.7338
P3-2_2	49143516	24571758	7329704984	0.4615	0.9411	0.7962	0.7385
P3-2_3	68205098	34102549	10157841182	0.4623	0.9433	0.8022	0.7416
Y3380_1	66994034	33497017	9999289836	0.4624	0.9356	0.8016	0.7427
Y3380_2	66251788	33125894	9889419798	0.4604	0.9393	0.8214	0.753
Y3380_3	41226510	20613255	6149335268	0.4601	0.9387	0.814	0.7473
Y3560_1	43184532	21592266	6432112070	0.4624	0.9399	0.8161	0.7322
Y3560_2	73512940	36756470	10973545614	0.4536	0.9416	0.8222	0.7595
Y3560_3	66632134	33316067	9950290690	0.4594	0.9391	0.8233	0.7505
Total	746680152	373340076	111412760874	-	-	-	-
Average	62223346	31111673	9284396740	0.4608	0.9392	0.813	0.7484

## Sheet: Table S2
Table S2 Expression levels of genes required for the establishment, maintenance, and removal of DNA methylation in mature anthers of B. napus.
Gene ID	Gene name*	Gene family or function	Average FPKM value				Swiss_Prot_annotation	ZS11 vs P3-2				ZS11 vs Y3380				ZS11 vs Y3560
			ZS11	P3-2	Y3380	Y3560		FDR	log2FC	regulated		FDR	log2FC	regulated		FDR	log2FC	regulated
BnaA06g29420D	BnaMETa	DNA methylase genes, Maintenance of DNA methylation	0	0	0.00227443	0.00786083	DNA (cytosine-5)-methyltransferase 2, MET2	--	--	--		--	--	--		--	--	--
BnaC08g34700D	BnaMETc		38.5827	17.1225	13.1673	18.2568	DNA (cytosine-5)-methyltransferase 1, MET1	0.00906318	-1.19002	down		0.00333572	-1.40662	down		0.000276865	-1.02147	down
BnaA09g42250D	BnaMETd		41.546	13.7787	13.1966	15.4123	DNA (cytosine-5)-methyltransferase 1, MET1	1.20418e-05	-1.62303	down		0.00170839	-1.52209	down		6.07809e-08	-1.39221	down
BnaA04g13390D	BnaMETe		0.00260244	0.00410836	0	0.0127789	DNA (cytosine-5)-methyltransferase 1, MET1	--	--	--		--	--	--		0.550568	0.951759	normal
BnaC04g35500D	BnaMETf		0.0346702	0.0160625	0.00826555	0.00698353	DNA (cytosine-5)-methyltransferase 1, MET1	0.592579	-0.833972	normal		0.49949	-1.25031	normal		0.433981	-1.32442	normal
BnaC03g49350D	BnaCMTb		0.0112906	0	0	0	DNA (cytosine-5)-methyltransferase, CMT3	--	--	--		--	--	--		--	--	--
BnaA06g07080D	BnaCMTc		0	0.0119967	0.006415	0	DNA (cytosine-5)-methyltransferase, CMT1	--	--	--		--	--	--		--	--	--
BnaC05g08730D	BnaCMTd		0.00786613	0.0148573	0.00676203	0.053662	DNA (cytosine-5)-methyltransferase, CMT1	--	--	--		0.994896	0.0109832	normal		0.481393	1.23828	normal
BnaA01g09820D	BnaCMTe		0.0424821	0.0448926	0.0194613	0.00444087	DNA (cytosine-5)-methyltransferase, CMT2	0.95497	0.105187	normal		0.677414	-0.874657	normal		0.337904	-1.56933	normal
BnaC01g11520D	BnaCMTf		0.0768633	0.0830111	0.0634461	0.0446529	DNA (cytosine-5)-methyltransferase, CMT2	0.944105	0.0950886	normal		0.905914	-0.222641	normal		0.618353	-0.71233	normal
BnaC07g29260D	BnaDNMT2a		0.706794	0.480662	0.435392	0.550347	DNA methyltransferase-2, DNMT2	0.401597	-0.635949	normal		0.645108	-0.603012	normal		0.759818	-0.317101	normal
BnaA06g27730D	BnaDNMT2b		1.70535	1.40784	1.57906	2.23064	DNA methyltransferase-2, DNMT2	0.694452	-0.232677	normal		0.972192	0.0448881	normal		0.48239	0.460737	normal
BnaA05g22820D	BnaDRMa		0.724379	0.510844	0.375406	0.673579	DNA (cytosine-5)-methyltransferase DRM2	0.338364	-0.568047	normal		0.209306	-0.856255	normal		0.925056	-0.0769912	normal
BnaC05g36090D	BnaDRMb		1.43891	1.14125	0.973587	1.48451	DNA (cytosine-5)-methyltransferase DRM2	0.417263	-0.365476	normal		0.61067	-0.459259	normal		0.924293	0.0639706	normal
BnaA07g28030D	BnaDRMc		0.007462	0.0133883	0.00271078	0.0242916	DNA (cytosine-5)-methyltransferase DRM1	--	--	--		--	--	--		0.519298	1.0401	normal
BnaA02g02230D	BnaDRMe		0.121617	0.0332793	0.00954207	0.04284	DNA (cytosine-5)-methyltransferase DRM2	0.20674	-1.94247	normal		0.231582	-1.84132	normal		0.57607	-0.981874	normal
BnaA10g19200D	BnaDRMg		0.54394	0.392414	0.204329	0.275198	DNA (cytosine-5)-methyltransferase DRM2	0.56969	-0.40814	normal		0.158369	-1.21022	normal		0.28048	-0.868044	normal
BnaC09g42890D	BnaDRMh		0.992824	0.819305	0.618045	0.770411	DNA (cytosine-5)-methyltransferase DRM2	0.607384	-0.287358	normal		0.485145	-0.56526	normal		0.669551	-0.282191	normal
BnaA10g25630D	BnaDMEa	DNA demethylase genes, DNA demethylation	1.16495	0.966254	0.949545	0.709147	Transcriptional activator DEMETER, DME	0.447257	-0.327234	normal		0.635426	-0.365599	normal		0.067433	-0.749977	normal
BnaC09g50670D	BnaDMEb		0.132148	0.00562345	0.0763601	0.0454152	Transcriptional activator DEMETER, DME	5.65925e-05	-4.54356	down		0.594987	-0.68649	normal		0.235622	-1.26439	normal
BnaA01g03070D	BnaDML3a		0.0557584	0.141407	0.0873646	0.0845786	DEMETER-like protein 3, DML3	0.198225	1.35424	normal		0.709204	0.659514	normal		0.653982	0.646427	normal
BnaC01g04300D	BnaDML3b		0.0566527	0.10063	0.169287	0.165506	DEMETER-like protein 3, DML3	0.507236	0.72685	normal		0.153202	1.45743	normal		0.146765	1.44913	normal
BnaA05g07800D	BnaROS1a		0.667428	0.711095	0.56285	0.187428	ROS1	0.996329	-0.011302	normal		0.829412	-0.241509	normal		0.000118421	-1.8515	down
BnaC04g08810D	BnaROS1b		5.18077	7.78472	4.64047	2.57927	ROS1	0.179032	0.547377	normal		0.913517	-0.0967007	normal		0.00301584	-0.935694	normal
BnaA06g19710D	DCL3	Establishment and maintenance of DNA methylation	0.528629	1.38454	0.991478	1.04406	Endoribonuclease Dicer homolog 3 GN=DCL3	0.0012833	1.32944	up		0.114939	0.92744	normal		0.0441075	0.990361	normal
BnaC03g54010D	DCL3		0.240974	0.402016	0.239717	0.177046	Endoribonuclease Dicer homolog 3 GN=DCL3	0.408722	0.649632	normal		0.95665	0.0709393	normal		0.618353	-0.434439	normal
BnaA10g15080D	DCL4	Establishment of DNA methylation	0.097118	0.170305	0.106072	0.0180487	Dicer-like protein 4 GN=DCL4	0.427784	0.73372	normal		0.955467	0.100668	normal		0.0850079	-2.00279	normal
BnaC09g37430D	DCL4		0.285687	0.439061	0.236666	0.0626327	Dicer-like protein 4 GN=DCL4	0.419913	0.535288	normal		0.813556	-0.236623	normal		0.00572459	-2.11875	down
BnaC05g27760D	DCL4		0.163488	0.0966867	0.218965	0.305396	Dicer-like protein 4 GN=DCL4	0.41954	-0.851242	normal		0.709204	0.443014	normal		0.238127	0.888577	normal
BnaA09g22040D	RDR2	Establishment and maintenance of DNA methylation	0.227533	0.147174	0.208913	0.0484547	RNA-dependent RNA polymerase 2	0.395353	-0.654545	normal		0.971708	-0.0671356	normal		0.0340044	-2.02938	normal
BnaCnng57100D	RDR2		0.305199	0.528532	0.301771	0.14823	RNA-dependent RNA polymerase 2	0.0934916	0.787912	normal		0.959948	0.0660723	normal		0.242799	-0.914415	normal
BnaC01g42570D	RDR6	Establishment of DNA methylation	0.0801606	0.277429	0.0347727	0	RNA-dependent RNA polymerase 6	0.227493	1.58796	normal		0.814959	-0.504234	normal		0.409194	-1.3324	normal
BnaAnng27310D	RDR6		0.0553938	0.00791963	0	0	RNA-dependent RNA polymerase 6	0.581109	-0.963857	normal		0.709204	-0.543113	normal		0.618353	-0.704154	normal
BnaAnng27300D	RDR6		0.110087	0.00620173	0	0	RNA-dependent RNA polymerase 6	0.131825	-2.6058	normal		0.302896	-1.65558	normal		0.227461	-1.86051	normal
BnaC04g24450D	RDR6		0.0758974	0.351728	0.0654986	0.0149179	RNA-dependent RNA polymerase 6	0.0114238	2.22857	normal		0.988399	-0.0693745	normal		0.497228	-1.19313	normal
BnaAnng32680D	RDR6		0.155027	0.090524	0	0.102467	RNA-dependent RNA polymerase 6	--	--	--		--	--	--		--	--	--
BnaC01g42580D	RDR6		0.0122976	0.0974068	0	0	RNA-dependent RNA polymerase 6	0.419913	1.50888	normal		--	--	--		--	--	--
BnaAnng26210D	AGO6	Establishment of DNA methylation	1.8325	0.289009	0.787271	0.586719	Protein argonaute 6	4.79711e-05	-2.72159	down		0.101926	-1.08723	normal		0.00655888	-1.63652	down
BnaC03g18310D	AGO6		0.0549182	0.0690273	0.0332723	0.0200996	Protein argonaute 6	0.796249	0.40442	normal		0.914978	-0.255057	normal		0.724832	-0.652554	normal
BnaA03g15180D	AGO6		0.0195316	0.0221877	0.0261995	0.0175557	Protein argonaute 6	0.998139	-0.0131264	normal		0.934401	0.20288	normal		0.997529	0.0293615	normal
BnaC04g38560D	AGO4	Establishment and maintenance of DNA methylation	0.386993	0.452601	0.425998	0.236081	Protein argonaute 4	0.813915	0.166185	normal		0.882212	0.193041	normal		0.487269	-0.616702	normal
BnaA04g15560D	AGO4		0.124977	0.168171	0.160731	0.0909258	Protein argonaute 4	0.730522	0.408407	normal		0.778948	0.406188	normal		0.761078	-0.43215	normal
BnaA07g13010D	AGO4		1.51068	1.75805	2.27904	1.06907	Protein argonaute 4	0.639524	0.186474	normal		0.173689	0.652862	normal		0.382299	-0.417435	normal
BnaA03g45250D	AGO4		0.0877651	0.0508963	0.0708218	0.152528	Protein argonaute 4	0.998139	-0.0230164	normal		0.994896	0.0239585	normal		0.743967	0.618206	normal
BnaC04g54830D	AGO4		1.16998	1.03883	1.12991	0.789889	Protein argonaute 4	0.666334	-0.213922	normal		0.994896	0.0208467	normal		0.345677	-0.50327	normal
BnaC04g56440D	AGO4		0	0.0184851	0.0232319	0	Protein argonaute 4	--	--	--		--	--	--		--	--	--
BnaA06g09890D	SHH1	Maintenance of DNA methylation	0.0234934	0.0543707	0.0284155	0	Protein SAWADEE HOMEODOMAIN HOMOLOG 1	--	--	--		--	--	--		--	--	--
BnaC05g11510D	SHH1		0.112	0	0.0142651	0	Protein SAWADEE HOMEODOMAIN HOMOLOG 1	0.514779	-1.20729	normal		0.695259	-0.66921	normal		0.611194	-0.785247	normal
BnaC04g11240D	SUVH2	Maintenance of DNA methylation	0.0165065	0	0.040241	0	Histone-lysine N-methyltransferase family member SUVH2	--	--	--		0.748699	0.600432	normal		--	--	--
BnaA04g19330D	SUVH2		0.377391	0.230296	0.445028	0.275789	Histone-lysine N-methyltransferase family member SUVH2	0.381397	-0.70119	normal		0.835672	0.288762	normal		0.70404	-0.397812	normal
BnaC04g43670D	SUVH2		0.294916	0.150553	0.475008	0.0695581	Histone-lysine N-methyltransferase family member SUVH2	0.860258	-0.388814	normal		0.930459	0.176546	normal		0.711682	-0.627145	normal
BnaC03g06140D	SUVH4/KYP		0.690828	0.836702	0.64537	0.122371	Histone-lysine N-methyltransferase, H3 lysine-9 specific SUVH4	0.702597	0.239238	normal		0.936528	-0.0870852	normal		0.0020898	-2.32885	down
BnaA03g04610D	SUVH4/KYP		1.04101	1.21094	0.826317	0.384701	Histone-lysine N-methyltransferase, H3 lysine-9 specific SUVH4	0.775853	0.202917	normal		0.816011	-0.22694	normal		0.0131467	-1.41448	normal
BnaC04g10170D	SUVH5		0.0399924	0.0278931	0.0364673	0	Histone-lysine N-methyltransferase, H3 lysine-9 specific SUVH5	0.800864	-0.522336	normal		0.966559	-0.120653	normal		0.345418	-1.50977	normal
BnaA04g13190D	SUVH6		0.286794	0.557667	1.77812	5.37627	Histone-lysine N-methyltransferase, H3 lysine-9 specific SUVH6	0.265273	0.91774	normal		0.0160356	1.80863	normal		5.57086e-12	3.2606	up
BnaC04g35290D	SUVH6		0.131518	8.21257e-09	0.375818	0.0970574	Histone-lysine N-methyltransferase, H3 lysine-9 specific SUVH6	0.208619	-2.24886	normal		0.054994	2.21815	normal		0.9044	0.230232	normal
BnaA09g34050D	SUVH9		4.33373	4.36273	4.39814	3.09931	Histone-lysine N-methyltransferase family member SUVH9	0.928711	-0.0392356	normal		0.992672	0.018845	normal		0.195056	-0.462942	normal
BnaAnng21560D	MBD7	DNA demethylation	0	0	0	0.0508067	Methyl-CpG-binding domain-containing protein 7, MBD7	--	--	--		--	--	--		0.618353	0.707355	normal
BnaA03g09260D	MBD7		0	0.0162141	0	0.153954	Methyl-CpG-binding domain-containing protein 7, MBD7	--	--	--		--	--	--		0.21089	1.91818	normal
BnaC03g11580D	MBD7		0.0250971	0	0.248549	0.0866684	Methyl-CpG-binding domain-containing protein 7, MBD7	--	--	--		0.348908	1.53686	normal		0.618353	0.7075	normal
BnaC07g41650D	TCX5	Repressing the expression of MET1, CMT3, DDM1, KYP and VIMs	0.0615216	0.0269026	0.0369966	0.120884	Protein tesmin/TSO1-like CXC 5, TCX5	0.657792	-0.848949	normal		0.888221	-0.34721	normal		0.584341	0.921417	normal
BnaC08g13260D	TCX5		0.045482	0.0358329	0.0179431	0.009764	Protein tesmin/TSO1-like CXC 5, TCX5	0.922017	-0.224271	normal		0.709204	-0.685028	normal		0.63793	-0.797595	normal
BnaA01g07920D	TCX5		0.173738	0.16802	0.140773	0.26112	Protein tesmin/TSO1-like CXC 5, TCX5	0.944882	-0.0865982	normal		0.906061	-0.206583	normal		0.618353	0.565214	normal
BnaA08g30730D	TCX5		0.239205	0.196582	0.19415	0.140089	Protein tesmin/TSO1-like CXC 5, TCX5	0.822724	-0.265771	normal		0.907658	-0.208965	normal		0.618353	-0.654558	normal
BnaA07g00040D	TCX6		0.0427333	0.0721836	0.0951831	0.0968381	Protein tesmin/TSO1-like CXC 6, TCX6	0.732019	0.659283	normal		0.704591	0.809253	normal		0.618451	0.83997	normal
BnaC07g00810D	TCX6		1.31611	0.575568	0.673949	1.15427	Protein tesmin/TSO1-like CXC 6, TCX6	0.0193182	-1.24674	normal		0.140167	-0.879114	normal		0.852119	-0.137278	normal
*Note: The gene names were adopted from Fan S et al., 2020. DEGs, FDR<0.01 & FC>2.

## Sheet: Table S3
Table S3 Data description of WGBS reads for samples.
Sample name	ZS11_n	P32_s	Y3380_s	Y3560_s
Clean reads	129442559	103357332	207518442	204715687
Clean base	38798366402	30979351836	62200025882	61359682034
Q30(%)	85.1	85.47	85.63	85.47
Unique_mapped reads	65178124	53294374	107009155	106449905
Mapped (%)	50.35	51.56	51.57	52
Conversion_rate (%)	99.65	99.64	99.44	99.64
Average_depth	27	23	42	42
Coverage_ratio_1X (%)	82.98	81.52	89.52	89.02
Coverage_ratio_5X (%)	77.27	74.64	85.97	85.31
Coverage_ratio_10X (%)	71.15	67.9	82.81	81.94
Total mC	220830973	248475538	492535203	491739672

## Sheet: Table S4
Table S4 The overall percentage of methylated cytosines.
Sample	total C	totoal mC	mC %	CG	mCG	mCG %	CHG	mCHG	mCHG %	CHH	mCHH	mCHH %
ZS11_s	1551262403	220830973	0.142356	209623934	114151133	0.544552	222097988	50085895	0.225513	1119540481	56593945	0.050551
P3-2_n	1845662406	248475538	0.134627	250837313	135142930	0.538767	268104049	49833238	0.185873	1326721044	63499370	0.0478619
Y3380_n	3679821935	492535203	0.133848	499364892	268343224	0.537369	533580969	98511843	0.184624	2646876074	125680136	0.0474824
Y3560_n	3583714919	491739672	0.137215	486531437	263106579	0.54078	517488214	99966369	0.193176	2579695268	128666724	0.0498767

## Sheet: Table S5
Table S5 Statistics of DMRs between samples.
Comparison	Type	Number of total CG-DMRs	Number of total CHG-DMRs*	Number of total CHH-DMRs	Number of total DMRs
ZS11 vs P3-2	N vs S	17515	24201	15620	57336
ZS11 vs Y3380		24714	33023	24392	82129
ZS11 vs Y3560		24910	28560	22936	76406
Average		22379.7	28594.7	20982.7	71957
P3-2 vs Y3380	S vs S	22553	12853	25006	60412
P3-2 vs Y3560		23624	12035	20371	56030
Y3380 vs Y3560		41950	22874	38898	103722
Average		29375.7	15920.7	28091.7	73388
Note: N vs S represents the comparisons between natural B. napus and synthetic B. napus, and S vs S represents the comparisons between synthetic B. napus. * indicates that there is significant difference (P = 0.047, t-test) in the number of CHG-DMRs between N vs S and S vs S.

## Sheet: Table S6
Table S6 Description of the DMGs significantly enriched in the key pathways and GO terms related to DNA repair and metabolism.
Comparison	DNA methylation type	KEGG Pathway / Go_Term	ko_ID / GO_ID	Corrected_P-value	No. of the enriched DMGs	Rich_factor	Total No. of the unique DMGs	Type of the DMRs overlapping with these genes	Genes that were enriched into the corresponding KEGG pathway or GO term
ZS11 vs P3-2 (N vs S)	CG	DNA replication	ko03030	0.00153732	92	1.55032	112	59 hypo CG-DMRS, 111 hyper CG-DMRs	BnaA01g22550D;BnaA02g23320D;BnaA03g54750D;BnaA04g03410D;BnaA04g11160D;BnaA05g12470D;BnaA06g15410D;BnaA06g18650D;BnaA06g19560D;BnaA06g38860D;BnaA08g01060D;BnaA08g29300D;BnaA09g12390D;BnaA09g17670D;BnaA09g17800D;BnaA09g22750D;BnaA09g25120D;BnaA09g25690D;BnaA09g27840D;BnaA09g46380D;BnaA09g47320D;BnaA10g02420D;BnaA10g27860D;BnaAnng08130D;BnaAnng10430D;BnaAnng28510D;BnaAnng28580D;BnaC01g17870D;BnaC01g…
		Mismatch repair	ko03430	0.000242873	89	1.63509			BnaA01g22550D;BnaA02g23320D;BnaA03g54750D;BnaA04g03410D;BnaA04g11160D;BnaA05g12470D;BnaA06g15410D;BnaA06g18650D;BnaA06g19560D;BnaA06g38860D;BnaA08g01060D;BnaA08g29300D;BnaA09g12390D;BnaA09g17670D;BnaA09g17800D;BnaA09g22750D;BnaA09g25120D;BnaA09g25690D;BnaA09g27840D;BnaA09g46380D;BnaA09g47320D;BnaA09g55690D;BnaA10g02420D;BnaAnng08130D;BnaAnng10430D;BnaAnng28510D;BnaAnng28580D;BnaC01g17870D;BnaC01g…
		Homologous recombination	ko03440	0.000824637	93	1.56988			BnaA01g22550D;BnaA02g23320D;BnaA03g54750D;BnaA04g03410D;BnaA04g11160D;BnaA06g18650D;BnaA06g19560D;BnaA06g38860D;BnaA08g01060D;BnaA08g29300D;BnaA09g12390D;BnaA09g14010D;BnaA09g17670D;BnaA09g17800D;BnaA09g22750D;BnaA09g25120D;BnaA09g25690D;BnaA09g27840D;BnaA09g46380D;BnaA09g47320D;BnaA10g02420D;BnaAnng08130D;BnaAnng10430D;BnaAnng28510D;BnaAnng28580D;BnaC01g17870D;BnaC01g23530D;BnaC01g31250D;BnaC02g…
		Nucleotide excision repair	ko03420	0.001067	97	1.54407			BnaA01g22550D;BnaA02g23320D;BnaA03g54750D;BnaA04g03410D;BnaA04g11160D;BnaA05g12470D;BnaA06g15410D;BnaA06g18650D;BnaA06g19560D;BnaA06g38860D;BnaA08g01060D;BnaA08g29300D;BnaA09g12390D;BnaA09g17670D;BnaA09g17800D;BnaA09g22750D;BnaA09g25120D;BnaA09g25690D;BnaA09g27840D;BnaA09g44730D;BnaA09g46380D;BnaA09g47320D;BnaA10g02420D;BnaAnng08130D;BnaAnng10430D;BnaAnng28510D;BnaAnng28580D;BnaC01g17870D;BnaC01g…
	CHG	DNA replication	ko03030	0	165	2.51947	241	408 hypo CHG-DMRS, 39 hyper CHG-DMRs	BnaA02g13880D;BnaA02g18800D;BnaA02g22380D;BnaA02g23030D;BnaA02g23320D;BnaA02g24300D;BnaA02g26040D;BnaA02g26820D;BnaA03g08620D;BnaA03g39070D;BnaA03g54750D;BnaA04g03410D;BnaA04g07310D;BnaA05g17630D;BnaA05g18260D;BnaA05g28040D;BnaA06g21150D;BnaA06g38860D;BnaA06g39550D;BnaA08g01060D;BnaA08g04370D;BnaA08g29300D;BnaA08g31450D;BnaA09g05890D;BnaA09g12390D;BnaA09g12990D;BnaA09g17800D;BnaA09g22750D;BnaA09g…
		Mismatch repair	ko03430	0	165	2.74679			BnaA02g13880D;BnaA02g18800D;BnaA02g22380D;BnaA02g23030D;BnaA02g23320D;BnaA02g24300D;BnaA02g26040D;BnaA02g26820D;BnaA03g08620D;BnaA03g39070D;BnaA03g54750D;BnaA04g03410D;BnaA04g07310D;BnaA05g17630D;BnaA05g18260D;BnaA05g28040D;BnaA06g21150D;BnaA06g38860D;BnaA06g39550D;BnaA08g01060D;BnaA08g29300D;BnaA08g31450D;BnaA09g05890D;BnaA09g12390D;BnaA09g12990D;BnaA09g17800D;BnaA09g22750D;BnaA09g25120D;BnaA09g…
		Homologous recombination	ko03440	0	171	2.6156			BnaA02g13880D;BnaA02g18800D;BnaA02g20220D;BnaA02g22380D;BnaA02g22430D;BnaA02g23030D;BnaA02g23320D;BnaA02g24300D;BnaA02g26040D;BnaA02g26820D;BnaA03g08620D;BnaA03g39070D;BnaA03g54750D;BnaA04g03410D;BnaA04g07310D;BnaA05g13130D;BnaA05g17630D;BnaA05g18260D;BnaA05g28040D;BnaA06g21150D;BnaA06g33200D;BnaA06g38860D;BnaA06g39550D;BnaA08g01060D;BnaA08g29300D;BnaA08g31450D;BnaA09g05890D;BnaA09g12390D;BnaA09g…
		Nucleotide excision repair	ko03420	0	172	2.48092			BnaA02g13880D;BnaA02g18800D;BnaA02g22380D;BnaA02g23030D;BnaA02g23320D;BnaA02g24300D;BnaA02g26040D;BnaA02g26820D;BnaA03g08620D;BnaA03g39070D;BnaA03g54750D;BnaA04g03410D;BnaA04g07310D;BnaA04g11110D;BnaA05g17630D;BnaA05g18260D;BnaA05g28040D;BnaA06g21150D;BnaA06g38860D;BnaA06g39550D;BnaA08g01060D;BnaA08g29300D;BnaA08g31450D;BnaA09g05890D;BnaA09g12390D;BnaA09g12990D;BnaA09g17800D;BnaA09g22750D;BnaA09g…
		telomere maintenance	GO:0000723	0.00669958	23	2.7369			BnaCnng11730D;BnaA05g17620D;BnaA07g03940D;BnaAnng39190D;BnaC09g15150D;BnaAnng40730D;BnaC07g15370D;BnaC04g11970D;BnaC05g29400D;BnaCnng68840D;BnaCnng77850D;BnaC01g14330D;BnaUnng01960D;BnaUnng04970D;BnaCnng73740D;BnaC05g25140D;BnaAnng38370D;BnaAnng15890D;BnaA09g14010D;BnaCnng54980D;BnaC05g51650D;BnaAnng40720D;BnaCnng68180D
		DNA duplex unwinding	GO:0032508	2.69e-05	28	3.1262			BnaC05g51650D;BnaCnng54980D;BnaCnng30150D;BnaA09g07260D;BnaAnng40720D;BnaC05g23690D;BnaCnng68180D;BnaUnng04970D;BnaCnng73740D;BnaC05g25140D;BnaAnng38370D;BnaA09g14010D;BnaAnng15890D;BnaCnng68840D;BnaCnng77850D;BnaA09g25870D;BnaC01g14330D;BnaUnng01960D;BnaCnng11730D;BnaA05g17620D;BnaA07g03940D;BnaC09g15150D;BnaAnng39190D;BnaAnng40730D;BnaAnng35580D;BnaC04g11970D;BnaC07g15370D;BnaC05g29400D
		DNA metabolic process	GO:0006259	0.0403106	21	2.6016			BnaCnng35270D;BnaC06g00980D;BnaUnng02360D;BnaCnng74940D;BnaA06g02840D;BnaA02g26840D;BnaC05g27600D;BnaCnng54990D;BnaC05g32260D;BnaC03g46210D;BnaC05g45270D;BnaCnng57090D;BnaC04g26130D;BnaCnng34740D;BnaA02g09650D;BnaC01g21480D;BnaC07g15040D;BnaC02g03160D;BnaC08g08140D;BnaC08g47210D;BnaCnng20880D
		DNA helicase activity	GO:0003678	0.00030279	25	2.94123			BnaC05g51650D;BnaCnng54980D;BnaA08g04370D;BnaAnng40720D;BnaCnng68180D;BnaUnng04970D;BnaCnng73740D;BnaAnng38370D;BnaC05g25140D;BnaAnng15890D;BnaCnng68840D;BnaCnng77850D;BnaA03g51810D;BnaUnng01960D;BnaC01g14330D;BnaA05g17620D;BnaCnng11730D;BnaC09g15150D;BnaAnng39190D;BnaA07g03940D;BnaAnng40730D;BnaC05g29400D;BnaC03g23250D;BnaC04g11970D;BnaC07g15370D
ZS11 vs Y3380 (N vs S)	CG	DNA replication	ko03030	1.45174e-05	124	1.57195	156	115 hypo CG-DMRS, 134 hyper CG-DMRs	BnaA01g22550D;BnaA01g25430D;BnaA02g23320D;BnaA03g08620D;BnaA03g49260D;BnaA03g54750D;BnaA03g59430D;BnaA03g59440D;BnaA04g03410D;BnaA04g11160D;BnaA05g12470D;BnaA05g28040D;BnaA06g16450D;BnaA06g38860D;BnaA07g02100D;BnaA08g01060D;BnaA08g29300D;BnaA09g12390D;BnaA09g17670D;BnaA09g17800D;BnaA09g22750D;BnaA09g25120D;BnaA09g25690D;BnaA09g27840D;BnaA09g46380D;BnaA09g47320D;BnaA09g48710D;BnaA09g54770D;BnaA10g…
		Mismatch repair	ko03430	1.25286e-05	116	1.60322			BnaA01g22550D;BnaA01g25430D;BnaA02g23320D;BnaA03g08620D;BnaA03g49260D;BnaA03g54750D;BnaA03g59430D;BnaA03g59440D;BnaA04g03410D;BnaA04g11160D;BnaA05g12470D;BnaA05g28040D;BnaA06g16450D;BnaA06g38860D;BnaA07g02100D;BnaA08g01060D;BnaA08g29300D;BnaA09g12390D;BnaA09g17670D;BnaA09g17800D;BnaA09g22750D;BnaA09g25120D;BnaA09g25690D;BnaA09g27840D;BnaA09g46380D;BnaA09g47320D;BnaA09g54770D;BnaA09g55690D;BnaA10g…
		Homologous recombination	ko03440	8.68168e-08	132	1.67626			BnaA01g22550D;BnaA01g25430D;BnaA02g20220D;BnaA02g22430D;BnaA02g23320D;BnaA02g33960D;BnaA03g08620D;BnaA03g49260D;BnaA03g54750D;BnaA03g59430D;BnaA03g59440D;BnaA04g03410D;BnaA04g11160D;BnaA05g13130D;BnaA05g20990D;BnaA05g28040D;BnaA06g07100D;BnaA06g16450D;BnaA06g38860D;BnaA07g02100D;BnaA08g01060D;BnaA08g29300D;BnaA09g12390D;BnaA09g14010D;BnaA09g17670D;BnaA09g17800D;BnaA09g22750D;BnaA09g25120D;BnaA09g…
		Nucleotide excision repair	ko03420	0.000198573	125	1.49688			BnaA01g22550D;BnaA01g25430D;BnaA02g23320D;BnaA03g08620D;BnaA03g49260D;BnaA03g54750D;BnaA03g59430D;BnaA03g59440D;BnaA04g03410D;BnaA04g11160D;BnaA05g12470D;BnaA05g28040D;BnaA06g16450D;BnaA06g38860D;BnaA07g02100D;BnaA08g01060D;BnaA08g29300D;BnaA09g12390D;BnaA09g17670D;BnaA09g17800D;BnaA09g22750D;BnaA09g25120D;BnaA09g25690D;BnaA09g27840D;BnaA09g44730D;BnaA09g46380D;BnaA09g47320D;BnaA09g54770D;BnaA10g…
	CHG	DNA replication	ko03030	6.69321e-10	197	2.42225	287	552 hypo CHG-DMRS, 26 hyper CHG-DMRs	BnaA01g22550D;BnaA02g13880D;BnaA02g18800D;BnaA02g22380D;BnaA02g23030D;BnaA02g23320D;BnaA02g24300D;BnaA02g26040D;BnaA02g26820D;BnaA03g08620D;BnaA03g39070D;BnaA03g54750D;BnaA04g03410D;BnaA04g07310D;BnaA04g11160D;BnaA04g20620D;BnaA05g17630D;BnaA05g18260D;BnaA05g28040D;BnaA06g16450D;BnaA06g18650D;BnaA06g19560D;BnaA06g21150D;BnaA06g38860D;BnaA06g39550D;BnaA07g04290D;BnaA08g01060D;BnaA08g04370D;BnaA08g…
		Mismatch repair	ko03430	6.7816e-10	196	2.6274			BnaA01g22550D;BnaA02g13880D;BnaA02g18800D;BnaA02g22380D;BnaA02g23030D;BnaA02g23320D;BnaA02g24300D;BnaA02g26040D;BnaA02g26820D;BnaA03g08620D;BnaA03g39070D;BnaA03g54750D;BnaA04g03410D;BnaA04g07310D;BnaA04g11160D;BnaA04g20620D;BnaA05g17630D;BnaA05g18260D;BnaA05g28040D;BnaA06g16450D;BnaA06g18650D;BnaA06g19560D;BnaA06g21150D;BnaA06g38860D;BnaA06g39550D;BnaA07g04290D;BnaA08g01060D;BnaA08g29300D;BnaA09g…
		Homologous recombination	ko03440	7.11395e-10	205	2.52497			BnaA01g22550D;BnaA02g13880D;BnaA02g18800D;BnaA02g20220D;BnaA02g22380D;BnaA02g22430D;BnaA02g23030D;BnaA02g23320D;BnaA02g24300D;BnaA02g26040D;BnaA02g26820D;BnaA03g08620D;BnaA03g39070D;BnaA03g54750D;BnaA04g03410D;BnaA04g07310D;BnaA04g11160D;BnaA04g20620D;BnaA05g13130D;BnaA05g17630D;BnaA05g18260D;BnaA05g28040D;BnaA06g07100D;BnaA06g16450D;BnaA06g18650D;BnaA06g19560D;BnaA06g21150D;BnaA06g38860D;BnaA06g…
		Nucleotide excision repair	ko03420	1.17303e-10	204	2.36943			BnaA01g22550D;BnaA02g13880D;BnaA02g18800D;BnaA02g22380D;BnaA02g23030D;BnaA02g23320D;BnaA02g24300D;BnaA02g26040D;BnaA02g26820D;BnaA03g08620D;BnaA03g39070D;BnaA03g54750D;BnaA04g03410D;BnaA04g07310D;BnaA04g11160D;BnaA04g20620D;BnaA05g17630D;BnaA05g18260D;BnaA05g28040D;BnaA06g16450D;BnaA06g18650D;BnaA06g19560D;BnaA06g21150D;BnaA06g38860D;BnaA06g39550D;BnaA07g04290D;BnaA08g01060D;BnaA08g29300D;BnaA09g…
		telomere maintenance	GO:0000723	0.0172187	26	2.38991			BnaA05g17620D;BnaA07g03940D;BnaAnng39190D;BnaC09g15150D;BnaAnng40730D;BnaC07g15370D;BnaAnng39620D;BnaC05g29400D;BnaC07g05300D;BnaCnng68840D;BnaA06g07100D;BnaCnng77850D;BnaC01g14330D;BnaUnng01960D;BnaCnng56730D;BnaUnng04970D;BnaCnng73740D;BnaC05g25140D;BnaAnng38370D;BnaAnng15890D;BnaA09g14010D;BnaCnng54980D;BnaC05g51650D;BnaAnng40720D;BnaCnng68180D;BnaCnng11740D
		DNA duplex unwinding	GO:0032508	0.000145028	31	2.67361			BnaC05g51650D;BnaCnng54980D;BnaCnng30150D;BnaAnng40720D;BnaC05g23690D;BnaCnng68180D;BnaCnng11740D;BnaA02g36250D;BnaUnng04970D;BnaCnng73740D;BnaC05g25140D;BnaAnng38370D;BnaA09g14010D;BnaC05g38040D;BnaAnng15890D;BnaCnng68840D;BnaC07g05300D;BnaC02g37070D;BnaCnng77850D;BnaA09g25870D;BnaC01g14330D;BnaUnng01960D;BnaCnng56730D;BnaA05g17620D;BnaA07g03940D;BnaC09g15150D;BnaAnng39190D;BnaAnng40730D;BnaAnng…
		DNA metabolic process	GO:0006259	0.00211176	27	2.58382			BnaCnng35270D;BnaC06g00980D;BnaC04g41420D;BnaUnng02360D;BnaCnng74940D;BnaA08g10450D;BnaA06g02840D;BnaA02g26840D;BnaC05g16250D;BnaC05g27600D;BnaCnng54990D;BnaC02g19060D;BnaCnng11400D;BnaC05g32260D;BnaC03g46210D;BnaC05g45270D;BnaCnng57090D;BnaC02g38600D;BnaC04g26130D;BnaCnng34740D;BnaA02g09650D;BnaC01g21480D;BnaAnng08890D;BnaC02g03160D;BnaC08g08140D;BnaC08g47210D;BnaC03g47380D
		DNA helicase activity	GO:0003678	0.00109036	28	2.54143			BnaC05g51650D;BnaCnng54980D;BnaC04g41420D;BnaA08g04370D;BnaAnng40720D;BnaCnng11740D;BnaCnng68180D;BnaUnng04970D;BnaCnng73740D;BnaAnng38370D;BnaC05g25140D;BnaAnng15890D;BnaC02g37070D;BnaCnng68840D;BnaC07g05300D;BnaCnng77850D;BnaA03g51810D;BnaCnng56730D;BnaUnng01960D;BnaC01g14330D;BnaA05g17620D;BnaC09g15150D;BnaAnng39190D;BnaA07g03940D;BnaAnng40730D;BnaC05g29400D;BnaC03g23250D;BnaC07g15370D
	CHH	DNA replication	ko03030	0.000422662	114	1.50752	142	146 hypo CHH-DMRS, 59 hyper CHH-DMRs	BnaA01g22550D;BnaA02g22770D;BnaA02g23320D;BnaA02g26820D;BnaA03g18440D;BnaA03g22490D;BnaA03g39070D;BnaA03g39900D;BnaA03g44520D;BnaA03g49260D;BnaA03g54750D;BnaA04g03410D;BnaA05g12470D;BnaA05g18260D;BnaA05g21580D;BnaA05g28040D;BnaA06g21150D;BnaA06g39550D;BnaA07g03540D;BnaA07g25980D;BnaA08g01060D;BnaA08g04800D;BnaA08g29300D;BnaA09g12390D;BnaA09g12990D;BnaA09g17670D;BnaA09g25120D;BnaA09g25690D;BnaA09g…
		Mismatch repair	ko03430	0.000283785	107	1.54262			BnaA01g22550D;BnaA02g23320D;BnaA02g26820D;BnaA03g18440D;BnaA03g39070D;BnaA03g39900D;BnaA03g49260D;BnaA03g54750D;BnaA04g03410D;BnaA05g12470D;BnaA05g18260D;BnaA05g21580D;BnaA05g28040D;BnaA06g21150D;BnaA06g39550D;BnaA07g03540D;BnaA07g25980D;BnaA08g01060D;BnaA08g04800D;BnaA08g29300D;BnaA09g12390D;BnaA09g12990D;BnaA09g17670D;BnaA09g25120D;BnaA09g25690D;BnaA09g27840D;BnaA09g46380D;BnaA09g54770D;BnaAnng…
		Homologous recombination	ko03440	7.55637e-05	117	1.54987			BnaA01g22550D;BnaA02g20220D;BnaA02g22430D;BnaA02g23320D;BnaA02g26820D;BnaA03g10270D;BnaA03g18440D;BnaA03g39050D;BnaA03g39070D;BnaA03g39900D;BnaA03g49260D;BnaA03g54750D;BnaA04g01750D;BnaA04g03410D;BnaA05g13130D;BnaA05g18260D;BnaA05g21580D;BnaA05g28040D;BnaA06g07100D;BnaA06g21150D;BnaA06g33200D;BnaA06g39550D;BnaA07g03540D;BnaA08g01060D;BnaA08g04800D;BnaA08g29300D;BnaA09g12390D;BnaA09g12990D;BnaA09g…
		Nucleotide excision repair	ko03420	0.000872387	118	1.47401			BnaA01g22550D;BnaA02g23320D;BnaA02g26820D;BnaA03g18440D;BnaA03g22490D;BnaA03g39070D;BnaA03g39900D;BnaA03g49260D;BnaA03g54750D;BnaA04g03410D;BnaA05g12470D;BnaA05g18260D;BnaA05g28040D;BnaA06g21150D;BnaA06g39550D;BnaA07g03540D;BnaA07g25980D;BnaA08g01060D;BnaA08g04800D;BnaA08g29300D;BnaA09g12390D;BnaA09g12990D;BnaA09g17670D;BnaA09g25120D;BnaA09g25690D;BnaA09g27840D;BnaA09g46380D;BnaA09g54770D;BnaAnng…
ZS11 vs Y3560 (N vs S)	CG	DNA replication	ko03030	4.57619e-06	127	1.59226	158	124 hypo CG-DMRS, 119 hyper CG-DMRs	BnaA01g17820D;BnaA01g22550D;BnaA02g23320D;BnaA02g26020D;BnaA02g26820D;BnaA03g22490D;BnaA03g39900D;BnaA03g54750D;BnaA03g59430D;BnaA03g59440D;BnaA04g03410D;BnaA04g11160D;BnaA05g12470D;BnaA06g15410D;BnaA06g16450D;BnaA06g18650D;BnaA06g19560D;BnaA06g38860D;BnaA07g02100D;BnaA08g01060D;BnaA08g04370D;BnaA08g29300D;BnaA09g01460D;BnaA09g12390D;BnaA09g17670D;BnaA09g17800D;BnaA09g25120D;BnaA09g25690D;BnaA09g…
		Mismatch repair	ko03430	1.22966e-05	117	1.59923			BnaA01g17820D;BnaA01g22550D;BnaA02g23320D;BnaA02g26020D;BnaA02g26820D;BnaA03g39900D;BnaA03g54750D;BnaA03g59430D;BnaA03g59440D;BnaA04g03410D;BnaA04g11160D;BnaA05g12470D;BnaA06g15410D;BnaA06g16450D;BnaA06g18650D;BnaA06g19560D;BnaA06g38860D;BnaA07g02100D;BnaA08g01060D;BnaA08g29300D;BnaA09g01460D;BnaA09g12390D;BnaA09g17670D;BnaA09g17800D;BnaA09g25120D;BnaA09g25690D;BnaA09g27840D;BnaA09g46380D;BnaA09g…
		Homologous recombination	ko03440	7.49796e-06	126	1.58245			BnaA01g17820D;BnaA01g22550D;BnaA02g20220D;BnaA02g22430D;BnaA02g23320D;BnaA02g26020D;BnaA02g26820D;BnaA03g39900D;BnaA03g54750D;BnaA03g59430D;BnaA03g59440D;BnaA04g03410D;BnaA04g11160D;BnaA05g20990D;BnaA06g07100D;BnaA06g16450D;BnaA06g18650D;BnaA06g19560D;BnaA06g38860D;BnaA07g02100D;BnaA08g01060D;BnaA08g29300D;BnaA09g01460D;BnaA09g12390D;BnaA09g14010D;BnaA09g17670D;BnaA09g17800D;BnaA09g25120D;BnaA09g…
		Nucleotide excision repair	ko03420	0.000122945	127	1.50409			BnaA01g17820D;BnaA01g22550D;BnaA02g23320D;BnaA02g26020D;BnaA02g26820D;BnaA03g22490D;BnaA03g39900D;BnaA03g54750D;BnaA03g59430D;BnaA03g59440D;BnaA04g03410D;BnaA04g11160D;BnaA05g12470D;BnaA06g15410D;BnaA06g16450D;BnaA06g18650D;BnaA06g19560D;BnaA06g38860D;BnaA07g02100D;BnaA08g01060D;BnaA08g29300D;BnaA09g01460D;BnaA09g12390D;BnaA09g17670D;BnaA09g17800D;BnaA09g25120D;BnaA09g25690D;BnaA09g27730D;BnaA09g…
	CHG	DNA replication	ko03030	4.42392e-10	190	2.53567	271	526 hypo CHG-DMRS, 41 hyper CHG-DMRs	BnaA01g22550D;BnaA01g27080D;BnaA02g13880D;BnaA02g18800D;BnaA02g22380D;BnaA02g23030D;BnaA02g23320D;BnaA02g24300D;BnaA02g26040D;BnaA02g26820D;BnaA03g39070D;BnaA03g54750D;BnaA03g59430D;BnaA03g59440D;BnaA04g03410D;BnaA04g07310D;BnaA04g11160D;BnaA04g20620D;BnaA05g09810D;BnaA05g17630D;BnaA05g18260D;BnaA06g18650D;BnaA06g19560D;BnaA06g21150D;BnaA06g38860D;BnaA06g39550D;BnaA08g01060D;BnaA08g04800D;BnaA08g…
		Mismatch repair	ko03430	6.67862e-10	190	2.76446			BnaA01g22550D;BnaA01g27080D;BnaA02g13880D;BnaA02g18800D;BnaA02g22380D;BnaA02g23030D;BnaA02g23320D;BnaA02g24300D;BnaA02g26040D;BnaA02g26820D;BnaA03g39070D;BnaA03g54750D;BnaA03g59430D;BnaA03g59440D;BnaA04g03410D;BnaA04g07310D;BnaA04g11160D;BnaA04g20620D;BnaA05g09810D;BnaA05g17630D;BnaA05g18260D;BnaA06g18650D;BnaA06g19560D;BnaA06g21150D;BnaA06g38860D;BnaA06g39550D;BnaA08g01060D;BnaA08g04800D;BnaA08g…
		Homologous recombination	ko03440	6.09493e-10	198	2.647			BnaA01g22550D;BnaA01g27080D;BnaA02g13880D;BnaA02g18800D;BnaA02g20220D;BnaA02g22380D;BnaA02g22430D;BnaA02g23030D;BnaA02g23320D;BnaA02g24300D;BnaA02g26040D;BnaA02g26820D;BnaA03g39070D;BnaA03g54750D;BnaA03g59430D;BnaA03g59440D;BnaA04g03410D;BnaA04g07310D;BnaA04g11160D;BnaA04g20620D;BnaA05g09810D;BnaA05g13130D;BnaA05g17630D;BnaA05g18260D;BnaA06g18650D;BnaA06g19560D;BnaA06g21150D;BnaA06g33200D;BnaA06g…
		Nucleotide excision repair	ko03420	3.20066e-10	197	2.48351			BnaA01g22550D;BnaA01g27080D;BnaA02g13880D;BnaA02g18800D;BnaA02g22380D;BnaA02g23030D;BnaA02g23320D;BnaA02g24300D;BnaA02g26040D;BnaA02g26820D;BnaA03g39070D;BnaA03g54750D;BnaA03g59430D;BnaA03g59440D;BnaA04g03410D;BnaA04g07310D;BnaA04g11110D;BnaA04g11160D;BnaA04g20620D;BnaA05g09810D;BnaA05g17630D;BnaA05g18260D;BnaA06g18650D;BnaA06g19560D;BnaA06g21150D;BnaA06g38860D;BnaA06g39550D;BnaA08g01060D;BnaA08g…
		telomere maintenance	GO:0000723	0.019839	24	2.49848			BnaA05g17620D;BnaA07g03940D;BnaAnng39190D;BnaC09g15150D;BnaAnng40730D;BnaC07g15370D;BnaC04g11970D;BnaAnng39620D;BnaC05g29400D;BnaC07g05300D;BnaCnng68840D;BnaCnng77850D;BnaC01g14330D;BnaUnng01960D;BnaCnng56730D;BnaUnng04970D;BnaCnng73740D;BnaC05g25140D;BnaAnng15890D;BnaCnng54980D;BnaC05g51650D;BnaAnng40720D;BnaCnng68180D;BnaCnng11740D
		DNA duplex unwinding	GO:0032508	0.000127993	29	2.83264			BnaC05g51650D;BnaCnng54980D;BnaCnng30150D;BnaA09g07260D;BnaAnng40720D;BnaC05g23690D;BnaCnng68180D;BnaCnng11740D;BnaUnng04970D;BnaC02g46610D;BnaCnng73740D;BnaC05g25140D;BnaAnng15890D;BnaCnng68840D;BnaC07g05300D;BnaCnng77850D;BnaA09g25870D;BnaC01g14330D;BnaUnng01960D;BnaCnng56730D;BnaA05g17620D;BnaA07g03940D;BnaC09g15150D;BnaAnng39190D;BnaAnng40730D;BnaAnng35580D;BnaC04g11970D;BnaC07g15370D;BnaC05g…
		DNA metabolic process	GO:0006259	0.0310842	23	2.49278			BnaAnng25720D;BnaCnng35270D;BnaCnng74940D;BnaC05g27380D;BnaA06g02840D;BnaA02g26840D;BnaC05g16250D;BnaC05g27600D;BnaC02g19060D;BnaC05g32260D;BnaC03g46210D;BnaC05g45270D;BnaCnng57090D;BnaC02g38600D;BnaC04g26130D;BnaCnng34740D;BnaA02g09650D;BnaC01g21480D;BnaC07g15040D;BnaAnng08890D;BnaC04g23150D;BnaC02g03160D;BnaC08g08140D
		DNA helicase activity	GO:0003678	0.013455	24	2.47225			BnaC05g51650D;BnaCnng54980D;BnaAnng40720D;BnaCnng11740D;BnaCnng68180D;BnaUnng04970D;BnaCnng73740D;BnaC05g25140D;BnaAnng15890D;BnaCnng68840D;BnaC07g05300D;BnaCnng77850D;BnaCnng56730D;BnaUnng01960D;BnaC01g14330D;BnaA05g17620D;BnaC09g15150D;BnaAnng39190D;BnaA07g03940D;BnaAnng40730D;BnaC05g29400D;BnaC03g23250D;BnaC04g11970D;BnaC07g15370D
	CHH	Mismatch repair	ko03430	0.0144618	96	1.44205	131	116 hypo CHH-DMRS, 80 hyper CHH-DMRs	BnaA01g22550D;BnaA02g23320D;BnaA02g24300D;BnaA02g26820D;BnaA03g39070D;BnaA03g54750D;BnaA04g03410D;BnaA04g20620D;BnaA05g12470D;BnaA06g18650D;BnaA06g38860D;BnaA08g01060D;BnaA08g29300D;BnaA09g12990D;BnaA09g17670D;BnaA09g25120D;BnaA09g25690D;BnaA09g46380D;BnaA09g47320D;BnaA09g54770D;BnaA09g55690D;BnaAnng08130D;BnaAnng09140D;BnaAnng12810D;BnaAnng28580D;BnaC01g01300D;BnaC01g28300D;BnaC01g31250D;BnaC01g…
		Homologous recombination	ko03440	0.000464808	110	1.51822			BnaA01g22550D;BnaA02g22430D;BnaA02g23320D;BnaA02g24300D;BnaA02g26820D;BnaA03g37310D;BnaA03g39070D;BnaA03g54750D;BnaA04g01750D;BnaA04g03410D;BnaA04g20620D;BnaA05g13130D;BnaA06g07100D;BnaA06g18650D;BnaA06g38860D;BnaA07g05670D;BnaA08g01060D;BnaA08g29300D;BnaA09g12990D;BnaA09g14010D;BnaA09g17670D;BnaA09g25120D;BnaA09g25690D;BnaA09g46380D;BnaA09g47320D;BnaA09g54770D;BnaAnng08130D;BnaAnng09140D;BnaAnng…
		Nucleotide excision repair	ko03420	0.0102785	109	1.41866			BnaA01g22550D;BnaA02g23320D;BnaA02g24300D;BnaA02g26820D;BnaA03g39070D;BnaA03g54750D;BnaA04g03410D;BnaA04g20620D;BnaA05g12470D;BnaA06g18650D;BnaA06g38860D;BnaA08g01060D;BnaA08g29300D;BnaA09g12990D;BnaA09g17670D;BnaA09g25120D;BnaA09g25690D;BnaA09g46380D;BnaA09g47320D;BnaA09g54770D;BnaA10g18210D;BnaAnng08130D;BnaAnng09140D;BnaAnng12810D;BnaAnng28580D;BnaC01g01300D;BnaC01g28300D;BnaC01g31250D;BnaC01g…
P3-2 vs Y3380 (S vs S)	CG	DNA replication	ko03030	0.00586096	107	1.44248	142	141 hypo CG-DMRS, 80 hyper CG-DMRs	BnaA01g17820D;BnaA01g22550D;BnaA02g22380D;BnaA02g24300D;BnaA03g22490D;BnaA03g44520D;BnaA03g49260D;BnaA03g54750D;BnaA04g03410D;BnaA05g15640D;BnaA05g28040D;BnaA06g04450D;BnaA06g04690D;BnaA06g16450D;BnaA06g18650D;BnaA06g19560D;BnaA08g01060D;BnaA08g29300D;BnaA09g05560D;BnaA09g12390D;BnaA09g12990D;BnaA09g17800D;BnaA09g22750D;BnaA09g25120D;BnaA09g25690D;BnaA09g27840D;BnaA09g46380D;BnaA09g47320D;BnaA09g…
		Mismatch repair	ko03430	0.00785849	99	1.45504			BnaA01g17820D;BnaA01g22550D;BnaA02g22380D;BnaA02g24300D;BnaA03g49260D;BnaA03g53380D;BnaA03g54750D;BnaA04g03410D;BnaA05g28040D;BnaA06g16450D;BnaA06g18650D;BnaA06g19560D;BnaA08g01060D;BnaA08g29300D;BnaA09g05560D;BnaA09g12390D;BnaA09g12990D;BnaA09g17800D;BnaA09g22750D;BnaA09g25120D;BnaA09g25690D;BnaA09g27840D;BnaA09g46380D;BnaA09g47320D;BnaA09g54770D;BnaA09g55690D;BnaA10g25230D;BnaAnng08130D;BnaAnng…
		Homologous recombination	ko03440	0.000150222	114	1.5395			BnaA01g17820D;BnaA01g22550D;BnaA02g20220D;BnaA02g22380D;BnaA02g22430D;BnaA02g24300D;BnaA03g49260D;BnaA03g54750D;BnaA04g03410D;BnaA04g19340D;BnaA05g15640D;BnaA05g28040D;BnaA05g31520D;BnaA06g07100D;BnaA06g16450D;BnaA06g18650D;BnaA06g19560D;BnaA07g05680D;BnaA08g01060D;BnaA08g29300D;BnaA09g05560D;BnaA09g12390D;BnaA09g12990D;BnaA09g14010D;BnaA09g17800D;BnaA09g22750D;BnaA09g25120D;BnaA09g25690D;BnaA09g…
		Nucleotide excision repair	ko03420	0.00643843	112	1.42627			BnaA01g17820D;BnaA01g22550D;BnaA02g22380D;BnaA02g24300D;BnaA03g22490D;BnaA03g49260D;BnaA03g54750D;BnaA04g03410D;BnaA04g08670D;BnaA04g11110D;BnaA05g15640D;BnaA05g28040D;BnaA06g04450D;BnaA06g04690D;BnaA06g16450D;BnaA06g18650D;BnaA06g19560D;BnaA07g38990D;BnaA08g01060D;BnaA08g29300D;BnaA09g05560D;BnaA09g12390D;BnaA09g12990D;BnaA09g17800D;BnaA09g22750D;BnaA09g25120D;BnaA09g25690D;BnaA09g27840D;BnaA09g…
	CHG	DNA replication	ko03030	0	101	2.27092	138	78 hypo CHG-DMRS, 98 hyper CHG-DMRs	BnaA02g01480D;BnaA02g18800D;BnaA02g23030D;BnaA02g23320D;BnaA02g26040D;BnaA03g49260D;BnaA04g20620D;BnaA06g16450D;BnaA06g38860D;BnaA06g39550D;BnaA07g03540D;BnaA08g01060D;BnaA08g04370D;BnaA08g29300D;BnaA08g31450D;BnaA09g05890D;BnaA09g12390D;BnaA09g25120D;BnaA09g25690D;BnaA09g46380D;BnaA09g47320D;BnaA09g54770D;BnaA10g25230D;BnaAnng08130D;BnaAnng10430D;BnaAnng13130D;BnaAnng28580D;BnaAnng28690D;BnaAnng…
		Mismatch repair	ko03430	0	104	2.54935			BnaA02g01480D;BnaA02g18800D;BnaA02g23030D;BnaA02g23320D;BnaA02g26040D;BnaA03g49260D;BnaA04g20620D;BnaA06g16450D;BnaA06g38860D;BnaA06g39550D;BnaA07g03540D;BnaA08g01060D;BnaA08g29300D;BnaA08g31450D;BnaA09g05890D;BnaA09g12390D;BnaA09g25120D;BnaA09g25690D;BnaA09g46380D;BnaA09g47320D;BnaA09g54770D;BnaA09g55690D;BnaA10g25230D;BnaAnng08130D;BnaAnng10430D;BnaAnng13130D;BnaAnng28580D;BnaAnng28690D;BnaAnng…
		Homologous recombination	ko03440	0	106	2.38745			BnaA02g01480D;BnaA02g18800D;BnaA02g23030D;BnaA02g23320D;BnaA02g26040D;BnaA03g49260D;BnaA04g20620D;BnaA06g16450D;BnaA06g38860D;BnaA06g39550D;BnaA07g03540D;BnaA08g01060D;BnaA08g29300D;BnaA08g31450D;BnaA09g05890D;BnaA09g12390D;BnaA09g14010D;BnaA09g25120D;BnaA09g25690D;BnaA09g46380D;BnaA09g47320D;BnaA09g54770D;BnaA10g25230D;BnaAnng08130D;BnaAnng10430D;BnaAnng13130D;BnaAnng28580D;BnaAnng28690D;BnaAnng…
		Nucleotide excision repair	ko03420	0	104	2.20888			BnaA02g01480D;BnaA02g18800D;BnaA02g23030D;BnaA02g23320D;BnaA02g26040D;BnaA03g49260D;BnaA04g20620D;BnaA06g16450D;BnaA06g38860D;BnaA06g39550D;BnaA07g03540D;BnaA08g01060D;BnaA08g29300D;BnaA08g31450D;BnaA09g05890D;BnaA09g12390D;BnaA09g25120D;BnaA09g25690D;BnaA09g46380D;BnaA09g47320D;BnaA09g54770D;BnaA10g25230D;BnaAnng08130D;BnaAnng10430D;BnaAnng13130D;BnaAnng28580D;BnaAnng28690D;BnaAnng33990D;BnaC01g…
	CHH	DNA duplex unwinding	GO:0032508	0.0415149	27	2.2443	27	27 hypo CHH-DMRS, 10 hyper CHH-DMRs	BnaCnng30150D;BnaC07g08560D;BnaA09g07260D;BnaAnng40720D;BnaC05g23690D;BnaCnng70400D;BnaA02g36250D;BnaAnng08360D;BnaUnng05060D;BnaC02g46610D;BnaA05g19860D;BnaA09g14010D;BnaC07g05300D;BnaA03g18400D;BnaC02g37070D;BnaA09g25870D;BnaAnng03770D;BnaC01g14330D;BnaCnng56730D;BnaA02g26290D;BnaC09g15140D;BnaA07g03940D;BnaC09g15150D;BnaAnng39190D;BnaAnng40730D;BnaC07g15370D;BnaC05g29400D
P3-2 vs Y3560 (S vs S)	CG	DNA replication	ko03030	2.54073e-06	125	1.61612	161	159 hypo CG-DMRS, 71 hyper CG-DMRs	BnaA01g22550D;BnaA02g23320D;BnaA02g24300D;BnaA02g26820D;BnaA03g39070D;BnaA03g39900D;BnaA03g49260D;BnaA03g54750D;BnaA04g03410D;BnaA05g15640D;BnaA05g28040D;BnaA06g04450D;BnaA06g04690D;BnaA06g05740D;BnaA06g16450D;BnaA06g18650D;BnaA06g19560D;BnaA08g01060D;BnaA08g04370D;BnaA08g29300D;BnaA08g31450D;BnaA09g01460D;BnaA09g12390D;BnaA09g12990D;BnaA09g17800D;BnaA09g25120D;BnaA09g25690D;BnaA09g27840D;BnaA09g…
		Mismatch repair	ko03430	1.16525e-06	118	1.66326			BnaA01g22550D;BnaA02g23320D;BnaA02g24300D;BnaA02g26820D;BnaA03g39070D;BnaA03g39900D;BnaA03g49260D;BnaA03g53380D;BnaA03g54750D;BnaA04g03410D;BnaA05g28040D;BnaA06g05740D;BnaA06g16450D;BnaA06g18650D;BnaA06g19560D;BnaA08g01060D;BnaA08g29300D;BnaA08g31450D;BnaA09g01460D;BnaA09g12390D;BnaA09g12990D;BnaA09g17800D;BnaA09g25120D;BnaA09g25690D;BnaA09g27840D;BnaA09g46380D;BnaA09g47320D;BnaA09g55690D;BnaA10g…
		Homologous recombination	ko03440	1.7641e-07	129	1.67071			BnaA01g22550D;BnaA02g20220D;BnaA02g22430D;BnaA02g23320D;BnaA02g24300D;BnaA02g26820D;BnaA02g33960D;BnaA03g39070D;BnaA03g39900D;BnaA03g49260D;BnaA03g54750D;BnaA04g03410D;BnaA04g19340D;BnaA05g13130D;BnaA05g15640D;BnaA05g28040D;BnaA06g05740D;BnaA06g07100D;BnaA06g16450D;BnaA06g18650D;BnaA06g19560D;BnaA08g01060D;BnaA08g29300D;BnaA08g31450D;BnaA09g01460D;BnaA09g12390D;BnaA09g12990D;BnaA09g14010D;BnaA09g…
		Nucleotide excision repair	ko03420	2.19977e-06	131	1.5999			BnaA01g22550D;BnaA02g23320D;BnaA02g24300D;BnaA02g26820D;BnaA03g39070D;BnaA03g39900D;BnaA03g49260D;BnaA03g54750D;BnaA04g03410D;BnaA04g08670D;BnaA05g15640D;BnaA05g28040D;BnaA06g04450D;BnaA06g04690D;BnaA06g05740D;BnaA06g16450D;BnaA06g18650D;BnaA06g19560D;BnaA08g01060D;BnaA08g29300D;BnaA08g31450D;BnaA09g01460D;BnaA09g12390D;BnaA09g12990D;BnaA09g17800D;BnaA09g25120D;BnaA09g25690D;BnaA09g27730D;BnaA09g…
	CHG	DNA replication	ko03030	1.39073e-09	86	2.12882	93	42 hypo CHG-DMRS, 89 hyper CHG-DMRs	BnaA01g17820D;BnaA02g08810D;BnaA02g18800D;BnaA02g23030D;BnaA02g23320D;BnaA02g26040D;BnaA04g03410D;BnaA05g09810D;BnaA06g38860D;BnaA06g39550D;BnaA08g01060D;BnaA08g29300D;BnaA08g31450D;BnaA09g12390D;BnaA09g12990D;BnaA09g25120D;BnaA09g25690D;BnaA09g46380D;BnaA09g47320D;BnaA09g54770D;BnaA10g03410D;BnaA10g25230D;BnaA10g27860D;BnaAnng08130D;BnaAnng10430D;BnaAnng13130D;BnaAnng33470D;BnaAnng33990D;BnaC01g…
		Mismatch repair	ko03430	0	84	2.26692			BnaA01g17820D;BnaA02g08810D;BnaA02g18800D;BnaA02g23030D;BnaA02g23320D;BnaA02g26040D;BnaA04g03410D;BnaA05g09810D;BnaA06g38860D;BnaA06g39550D;BnaA08g01060D;BnaA08g29300D;BnaA08g31450D;BnaA09g12390D;BnaA09g12990D;BnaA09g25120D;BnaA09g25690D;BnaA09g46380D;BnaA09g47320D;BnaA09g54770D;BnaA10g03410D;BnaA10g25230D;BnaAnng08130D;BnaAnng10430D;BnaAnng13130D;BnaAnng33470D;BnaAnng33990D;BnaC01g01300D;BnaC01g…
		Homologous recombination	ko03440	0	88	2.18209			BnaA01g17820D;BnaA02g08810D;BnaA02g18800D;BnaA02g23030D;BnaA02g23320D;BnaA02g26040D;BnaA04g03410D;BnaA05g09810D;BnaA06g07100D;BnaA06g38860D;BnaA06g39550D;BnaA08g01060D;BnaA08g29300D;BnaA08g31450D;BnaA09g12390D;BnaA09g12990D;BnaA09g25120D;BnaA09g25690D;BnaA09g46380D;BnaA09g47320D;BnaA09g54770D;BnaA10g03410D;BnaA10g03670D;BnaA10g25230D;BnaAnng08130D;BnaAnng10430D;BnaAnng13130D;BnaAnng33470D;BnaAnng…
		Nucleotide excision repair	ko03420	1.89015e-07	84	1.96417			BnaA01g17820D;BnaA02g08810D;BnaA02g18800D;BnaA02g23030D;BnaA02g23320D;BnaA02g26040D;BnaA04g03410D;BnaA05g09810D;BnaA06g38860D;BnaA06g39550D;BnaA08g01060D;BnaA08g29300D;BnaA08g31450D;BnaA09g12390D;BnaA09g12990D;BnaA09g25120D;BnaA09g25690D;BnaA09g46380D;BnaA09g47320D;BnaA09g54770D;BnaA10g03410D;BnaA10g25230D;BnaAnng08130D;BnaAnng10430D;BnaAnng13130D;BnaAnng33470D;BnaAnng33990D;BnaC01g01300D;BnaC01g…
	CHH	Mismatch repair	ko03430	0.0105981	90	1.47703	119	86 hypo CHH-DMRS, 69 hyper CHH-DMRs	BnaA01g17820D;BnaA01g22550D;BnaA02g18800D;BnaA02g24300D;BnaA03g39070D;BnaA03g39900D;BnaA03g49260D;BnaA04g03410D;BnaA05g17630D;BnaA06g06470D;BnaA06g38860D;BnaA06g39550D;BnaA07g02100D;BnaA07g03540D;BnaA07g14120D;BnaA08g01060D;BnaA08g29300D;BnaA08g31450D;BnaA09g17670D;BnaA09g17800D;BnaA09g25120D;BnaA09g25690D;BnaA09g46380D;BnaA09g47320D;BnaA09g54770D;BnaA10g25230D;BnaAnng08130D;BnaAnng09140D;BnaAnng…
		Homologous recombination	ko03440	0.000213852	104	1.56824			BnaA01g17820D;BnaA01g22550D;BnaA02g18800D;BnaA02g22430D;BnaA02g24300D;BnaA03g37310D;BnaA03g39070D;BnaA03g39900D;BnaA03g49260D;BnaA04g01750D;BnaA04g03410D;BnaA05g17630D;BnaA06g06470D;BnaA06g38860D;BnaA06g39550D;BnaA07g02100D;BnaA07g03540D;BnaA07g14120D;BnaA08g01060D;BnaA08g02330D;BnaA08g29300D;BnaA08g31450D;BnaA09g17670D;BnaA09g17800D;BnaA09g25120D;BnaA09g25690D;BnaA09g46380D;BnaA09g47320D;BnaA09g…
		Nucleotide excision repair	ko03420	0.00480646	103	1.46463			BnaA01g17820D;BnaA01g22550D;BnaA02g18800D;BnaA02g24300D;BnaA03g39070D;BnaA03g39900D;BnaA03g49260D;BnaA04g03410D;BnaA04g08670D;BnaA05g17630D;BnaA06g06470D;BnaA06g36120D;BnaA06g38860D;BnaA06g39550D;BnaA07g02100D;BnaA07g03540D;BnaA07g14120D;BnaA08g01060D;BnaA08g24750D;BnaA08g29300D;BnaA08g31450D;BnaA09g17670D;BnaA09g17800D;BnaA09g25120D;BnaA09g25690D;BnaA09g27730D;BnaA09g46380D;BnaA09g47320D;BnaA09g…
Y3380 vs Y3560 (S vs S)	CG	DNA replication	ko03030	0.00426468	162	1.32913	265	224 hypo CG-DMRS, 249 hyper CG-DMRs	BnaA01g09390D;BnaA01g22550D;BnaA02g13880D;BnaA02g23320D;BnaA02g24300D;BnaA02g26020D;BnaA03g22490D;BnaA03g39070D;BnaA03g39900D;BnaA03g44520D;BnaA03g49260D;BnaA03g54750D;BnaA03g59430D;BnaA03g59440D;BnaA04g03410D;BnaA05g15640D;BnaA05g28040D;BnaA06g04690D;BnaA06g15410D;BnaA06g16450D;BnaA06g18650D;BnaA06g19560D;BnaA07g12120D;BnaA08g01060D;BnaA08g29300D;BnaA09g01460D;BnaA09g05560D;BnaA09g10830D;BnaA09g…
		Mismatch repair	ko03430	0.000334336	156	1.39539			BnaA01g09390D;BnaA01g22550D;BnaA02g13880D;BnaA02g23320D;BnaA02g24300D;BnaA02g26020D;BnaA03g34810D;BnaA03g39070D;BnaA03g39900D;BnaA03g47490D;BnaA03g49260D;BnaA03g54750D;BnaA03g59430D;BnaA03g59440D;BnaA04g03410D;BnaA05g28040D;BnaA06g15410D;BnaA06g16450D;BnaA06g18650D;BnaA06g19560D;BnaA08g01060D;BnaA08g29300D;BnaA09g01460D;BnaA09g05560D;BnaA09g10830D;BnaA09g12990D;BnaA09g17800D;BnaA09g25120D;BnaA09g…
		Homologous recombination	ko03440	9.16418e-06	175	1.43827			BnaA01g09390D;BnaA01g22550D;BnaA02g13880D;BnaA02g20220D;BnaA02g22430D;BnaA02g23320D;BnaA02g24300D;BnaA02g26020D;BnaA02g33960D;BnaA03g08120D;BnaA03g30390D;BnaA03g37310D;BnaA03g39070D;BnaA03g39900D;BnaA03g49260D;BnaA03g54750D;BnaA03g59430D;BnaA03g59440D;BnaA04g03410D;BnaA04g19340D;BnaA05g13130D;BnaA05g15640D;BnaA05g28040D;BnaA05g31520D;BnaA06g07100D;BnaA06g16450D;BnaA06g18650D;BnaA06g19560D;BnaA07g…
		Nucleotide excision repair	ko03420	0.00136549	173	1.34078			BnaA01g09390D;BnaA01g18010D;BnaA01g22550D;BnaA02g13880D;BnaA02g23320D;BnaA02g24300D;BnaA02g26020D;BnaA03g22490D;BnaA03g39070D;BnaA03g39900D;BnaA03g49260D;BnaA03g54750D;BnaA03g59430D;BnaA03g59440D;BnaA04g03410D;BnaA04g08670D;BnaA04g11110D;BnaA05g15640D;BnaA05g28040D;BnaA06g04690D;BnaA06g15410D;BnaA06g16450D;BnaA06g18650D;BnaA06g19560D;BnaA08g01060D;BnaA08g09840D;BnaA08g29300D;BnaA09g01460D;BnaA09g…
		helicase activity	GO:0004386	0.0277961	53	1.69714			BnaC09g39190D;BnaA07g05670D;BnaA09g48820D;BnaC05g16250D;BnaC04g43680D;BnaA07g11800D;BnaA05g17500D;BnaA01g25700D;BnaC07g35710D;BnaCnng20860D;BnaC07g48720D;BnaC07g48700D;BnaUnng02360D;BnaA05g04480D;BnaCnng72860D;BnaC05g12370D;BnaC01g08290D;BnaC07g48710D;BnaA07g05680D;BnaC04g50670D;BnaC04g26280D;BnaA09g50860D;BnaC06g08020D;BnaC02g08260D;BnaC07g32440D;BnaC08g43080D;BnaCnng50860D;BnaC03g35100D;BnaA09g…
	CHG	DNA replication	ko03030	8.04502e-09	122	1.78672	149	100 hypo CHG-DMRS, 154 hyper CHG-DMRs	BnaA01g22550D;BnaA01g27080D;BnaA02g01480D;BnaA02g23320D;BnaA02g24300D;BnaA03g22490D;BnaA03g54750D;BnaA04g03410D;BnaA04g24310D;BnaA05g15640D;BnaA05g18260D;BnaA06g16450D;BnaA06g18650D;BnaA06g21150D;BnaA06g38860D;BnaA06g39550D;BnaA07g03540D;BnaA07g14120D;BnaA08g01060D;BnaA08g04370D;BnaA08g29300D;BnaA08g31450D;BnaA09g05890D;BnaA09g12390D;BnaA09g25120D;BnaA09g25690D;BnaA09g46380D;BnaA09g47320D;BnaA09g…
		Mismatch repair	ko03430	0	118	1.88406			BnaA01g22550D;BnaA01g27080D;BnaA02g01480D;BnaA02g23320D;BnaA02g24300D;BnaA03g54750D;BnaA04g03410D;BnaA04g24310D;BnaA05g18260D;BnaA06g16450D;BnaA06g18650D;BnaA06g21150D;BnaA06g38860D;BnaA06g39550D;BnaA07g03540D;BnaA07g14120D;BnaA08g01060D;BnaA08g29300D;BnaA08g31450D;BnaA09g05890D;BnaA09g12390D;BnaA09g25120D;BnaA09g25690D;BnaA09g46380D;BnaA09g47320D;BnaA09g54770D;BnaA10g03410D;BnaA10g25230D;BnaAnng…
		Homologous recombination	ko03440	2.44379e-10	125	1.83382			BnaA01g22550D;BnaA01g27080D;BnaA02g01480D;BnaA02g22430D;BnaA02g23320D;BnaA02g24300D;BnaA03g54750D;BnaA04g03410D;BnaA04g24310D;BnaA05g13130D;BnaA05g15640D;BnaA05g18260D;BnaA06g16450D;BnaA06g18650D;BnaA06g21150D;BnaA06g33200D;BnaA06g38860D;BnaA06g39550D;BnaA07g03540D;BnaA07g14120D;BnaA08g01060D;BnaA08g29300D;BnaA08g31450D;BnaA09g05890D;BnaA09g12390D;BnaA09g14010D;BnaA09g25120D;BnaA09g25690D;BnaA09g…
		Nucleotide excision repair	ko03420	8.49314e-10	130	1.79846			BnaA01g22550D;BnaA01g27080D;BnaA02g01480D;BnaA02g23320D;BnaA02g24300D;BnaA03g22490D;BnaA03g54750D;BnaA04g03410D;BnaA04g08670D;BnaA04g24310D;BnaA05g15640D;BnaA05g18260D;BnaA06g16450D;BnaA06g18650D;BnaA06g21150D;BnaA06g38860D;BnaA06g39550D;BnaA07g03540D;BnaA07g14120D;BnaA08g01060D;BnaA08g29300D;BnaA08g31450D;BnaA09g05890D;BnaA09g12390D;BnaA09g25120D;BnaA09g25690D;BnaA09g46380D;BnaA09g47320D;BnaA09g…
	CHH	DNA replication	ko03030	7.38243e-05	155	1.43867	191	111 hypo CHH-DMRS, 207 hyper CHH-DMRs	BnaA01g17820D;BnaA01g22550D;BnaA01g26670D;BnaA02g22770D;BnaA02g23030D;BnaA02g23320D;BnaA02g26730D;BnaA02g26820D;BnaA03g18440D;BnaA03g31620D;BnaA03g39070D;BnaA03g39900D;BnaA03g44520D;BnaA03g49260D;BnaA03g59440D;BnaA04g03410D;BnaA05g12470D;BnaA05g15640D;BnaA05g21580D;BnaA06g06470D;BnaA06g19560D;BnaA06g38860D;BnaA07g02100D;BnaA08g01060D;BnaA08g29300D;BnaA08g31450D;BnaA09g05890D;BnaA09g12390D;BnaA09g…
		Mismatch repair	ko03430	1.69989e-05	147	1.48752			BnaA01g17820D;BnaA01g22550D;BnaA01g26670D;BnaA02g23030D;BnaA02g23320D;BnaA02g26820D;BnaA03g18440D;BnaA03g31620D;BnaA03g34810D;BnaA03g39070D;BnaA03g39900D;BnaA03g49260D;BnaA03g59440D;BnaA04g03410D;BnaA05g12470D;BnaA05g21580D;BnaA06g06470D;BnaA06g19560D;BnaA06g38860D;BnaA07g02100D;BnaA08g01060D;BnaA08g29300D;BnaA08g31450D;BnaA09g05890D;BnaA09g12390D;BnaA09g12990D;BnaA09g17670D;BnaA09g17800D;BnaA09g…
		Homologous recombination	ko03440	8.17973e-06	159	1.47834			BnaA01g17820D;BnaA01g22550D;BnaA01g26670D;BnaA02g20220D;BnaA02g22430D;BnaA02g23030D;BnaA02g23320D;BnaA02g26820D;BnaA03g18440D;BnaA03g31620D;BnaA03g37310D;BnaA03g39050D;BnaA03g39070D;BnaA03g39900D;BnaA03g49260D;BnaA03g59440D;BnaA04g03410D;BnaA05g15640D;BnaA05g21580D;BnaA06g06470D;BnaA06g07100D;BnaA06g19560D;BnaA06g38860D;BnaA07g02100D;BnaA07g05670D;BnaA08g01060D;BnaA08g29300D;BnaA08g31450D;BnaA09g…
		Nucleotide excision repair	ko03420	0.000985822	157	1.37654			BnaA01g17820D;BnaA01g22550D;BnaA02g23030D;BnaA02g23320D;BnaA02g26820D;BnaA03g18440D;BnaA03g31620D;BnaA03g39070D;BnaA03g39900D;BnaA03g49260D;BnaA03g59440D;BnaA04g03410D;BnaA04g08670D;BnaA05g12470D;BnaA05g15640D;BnaA06g06470D;BnaA06g19560D;BnaA06g36120D;BnaA06g38860D;BnaA07g02100D;BnaA08g01060D;BnaA08g29300D;BnaA08g31450D;BnaA09g05890D;BnaA09g12390D;BnaA09g12990D;BnaA09g17670D;BnaA09g17800D;BnaA09g…

## Sheet: Table S7
Table S7 Description of the CHG-DMRs overlapping with the 241, 287, and 271 CHG-DMGs from the three N vs S comparisons that were related to DNA repair and metabolism.
N vs S comparison	CHG-DMRs								Corresponding CHG-DMGs
	seqnames	start	end	width	methDif	meth_direction	p		annotation	geneChr	geneStart	geneEnd	geneLength	geneStrand	distanceToTSS	geneId
ZS11 vs P3-2 (241 CHG-DMGs)	chrA02	4861132	4861261	130	-0.348	strongHypo	7.35e-07		Distal Intergenic	chrA02	4846882	4848489	1608	-	-12772	BnaA02g09650D
	chrA02	4861594	4861753	160	-0.551	strongHypo	1.66e-12		Distal Intergenic	chrA02	4846882	4848489	1608	-	-13264	BnaA02g09650D
	chrA02	4862802	4862971	170	-0.542	strongHypo	2.9e-20		Distal Intergenic	chrA02	4846882	4848489	1608	-	-14482	BnaA02g09650D
	chrA02	7683802	7683890	89	0.42	strongHyper	2.44e-06		Exon (GSBRNA2T00081046001/BnaA02g13880D, exon 4 of 9)	chrA02	7682414	7685252	2839	+	1476	BnaA02g13880D
	chrA02	11561641	11563572	1932	-0.306	strongHypo	1.14e-91		Exon (GSBRNA2T00036520001/BnaA02g18800D, exon 2 of 4)	chrA02	11562935	11564140	1206	-	2499	BnaA02g18800D
	chrA02	11563875	11564866	992	-0.292	strongHypo	1.18e-34		Promoter (<=1kb)	chrA02	11562935	11564140	1206	-	0	BnaA02g18800D
	chrA02	12496504	12496959	456	-0.289	strongHypo	0.000188		Promoter (<=1kb)	chrA02	12495457	12496195	739	-	-764	BnaA02g20220D
	chrA02	12503167	12503214	48	-0.294	strongHypo	0.000106		Distal Intergenic	chrA02	12495457	12496195	739	-	-7019	BnaA02g20220D
	chrA02	12507087	12507525	439	-0.221	strongHypo	1.13e-07		Distal Intergenic	chrA02	12495457	12496195	739	-	-11330	BnaA02g20220D
	chrA02	14896246	14897302	1057	-0.352	strongHypo	1.18e-22		Distal Intergenic	chrA02	14895760	14895885	126	+	1542	BnaA02g22380D
	chrA02	14945750	14945800	51	-0.508	strongHypo	6.49e-13		Distal Intergenic	chrA02	14948684	14950206	1523	-	4456	BnaA02g22430D
	chrA02	14946185	14946530	346	-0.501	strongHypo	5.8e-23		Distal Intergenic	chrA02	14948684	14950206	1523	-	4021	BnaA02g22430D
	chrA02	14948757	14948948	192	-0.356	strongHypo	2.84e-05		Exon (GSBRNA2T00084812001/BnaA02g22430D, exon 6 of 7)	chrA02	14948684	14950206	1523	-	1449	BnaA02g22430D
	chrA02	15841528	15841909	382	-0.332	strongHypo	2.19e-09		Distal Intergenic	chrA02	15843525	15843903	379	-	2375	BnaA02g23030D
	chrA02	16408849	16408925	77	-0.396	strongHypo	1.97e-09		Distal Intergenic	chrA02	16423976	16425883	1908	+	-15127	BnaA02g23320D
	chrA02	16410503	16410532	30	0.549	strongHyper	1.38e-06		Distal Intergenic	chrA02	16423976	16425883	1908	+	-13473	BnaA02g23320D
	chrA02	16422522	16422717	196	-0.403	strongHypo	1.15e-22		Promoter (1-2kb)	chrA02	16423976	16425883	1908	+	-1454	BnaA02g23320D
	chrA02	17670296	17670396	101	-0.333	strongHypo	4.81e-06		Distal Intergenic	chrA02	17671745	17672722	978	-	2426	BnaA02g24300D
	chrA02	17671035	17671482	448	-0.259	strongHypo	8.04e-08		Distal Intergenic	chrA02	17671745	17672722	978	-	1687	BnaA02g24300D
	chrA02	19102120	19103646	1527	-0.283	strongHypo	5.44e-98		Promoter (<=1kb)	chrA02	19099222	19103263	4042	-	0	BnaA02g26040D
	chrA02	19793116	19793554	439	-0.471	strongHypo	3.54e-08		Exon (GSBRNA2T00069561001/BnaA02g26820D, exon 3 of 11)	chrA02	19792541	19795024	2484	+	1013	BnaA02g26820D
	chrA02	19798184	19798631	448	-0.38	strongHypo	2.2e-16		Promoter (<=1kb)	chrA02	19798785	19799830	1046	+	-601	BnaA02g26840D
	chrA02	19799069	19799928	860	-0.231	strongHypo	9.12e-25		Exon (GSBRNA2T00069563001/BnaA02g26840D, exon 1 of 2)	chrA02	19798785	19799830	1046	+	1143	BnaA02g26840D
	chrA02	19800133	19800605	473	-0.238	strongHypo	8.67e-08		Distal Intergenic	chrA02	19798785	19799830	1046	+	1820	BnaA02g26840D
	chrA02	19803620	19804857	1238	-0.322	strongHypo	3.57e-18		Distal Intergenic	chrA02	19798785	19799830	1046	+	6072	BnaA02g26840D
	chrA03	3895934	3896082	149	-0.383	strongHypo	3.52e-08		Distal Intergenic	chrA03	3896793	3898729	1937	-	2795	BnaA03g08620D
	chrA03	19453564	19453584	21	-0.489	strongHypo	1.54e-06		Distal Intergenic	chrA03	19447454	19449312	1859	+	6130	BnaA03g39070D
	chrA03	26958404	26958572	169	-0.224	strongHypo	1.08e-14		Distal Intergenic	chrA03	26961566	26966016	4451	+	-3162	BnaA03g51810D
	chrA03	29733595	29733722	128	-0.448	strongHypo	3.15e-20		Distal Intergenic	chrA03	29722068	29724770	2703	-	-8952	BnaA03g54750D
	chrA03	29734075	29734098	24	-0.446	strongHypo	7.8e-07		Distal Intergenic	chrA03	29722068	29724770	2703	-	-9328	BnaA03g54750D
	chrA04	2265369	2265696	328	-0.379	strongHypo	1.81e-09		Distal Intergenic	chrA04	2305009	2308771	3763	+	-39640	BnaA04g03410D
	chrA04	2287018	2287596	579	-0.418	strongHypo	2.55e-08		Distal Intergenic	chrA04	2305009	2308771	3763	+	-17991	BnaA04g03410D
	chrA04	2307355	2307736	382	0.212	strongHyper	1.27e-11		Intron (GSBRNA2T00126330001/BnaA04g03410D, intron 1 of 1)	chrA04	2305009	2308771	3763	+	2727	BnaA04g03410D
	chrA04	6106799	6106892	94	-0.215	strongHypo	2.88e-06		Exon (GSBRNA2T00068454001/BnaA04g07310D, exon 3 of 9)	chrA04	6106227	6108934	2708	+	665	BnaA04g07310D
	chrA04	9612652	9612761	110	-0.677	strongHypo	4.91e-09		Promoter (<=1kb)	chrA04	9613482	9617168	3687	+	-830	BnaA04g11110D
	chrA05	7864188	7864349	162	-0.294	strongHypo	2.99e-15		Distal Intergenic	chrA05	7854978	7858343	3366	-	-6006	BnaA05g13130D
	chrA05	12527689	12527803	115	-0.235	strongHypo	9.29e-09		Promoter (1-2kb)	chrA05	12523968	12526094	2127	-	-1709	BnaA05g17620D
	chrA05	12528517	12528751	235	-0.217	strongHypo	1.48e-10		Promoter (2-3kb)	chrA05	12523968	12526094	2127	-	-2657	BnaA05g17620D
	chrA05	12532790	12533045	256	-0.271	strongHypo	1.14e-23		Exon (GSBRNA2T00023920001/BnaA05g17630D, exon 1 of 10)	chrA05	12529119	12533186	4068	-	396	BnaA05g17630D
	chrA05	13506342	13506650	309	-0.378	strongHypo	5.14e-09		Distal Intergenic	chrA05	13507102	13507866	765	-	1524	BnaA05g18260D
	chrA05	13507329	13507702	374	-0.265	strongHypo	1.93e-07		Exon (GSBRNA2T00040260001/BnaA05g18260D, exon 2 of 3)	chrA05	13507102	13507866	765	-	537	BnaA05g18260D
	chrA05	20046943	20046990	48	-0.519	strongHypo	2.03e-07		Distal Intergenic	chrA05	20044796	20045669	874	+	2194	BnaA05g28040D
	chrA06	1687943	1688342	400	-0.475	strongHypo	2.67e-23		Distal Intergenic	chrA06	1690007	1692208	2202	-	4265	BnaA06g02840D
	chrA06	14676082	14676524	443	-0.428	strongHypo	2.4e-25		Promoter (<=1kb)	chrA06	14676893	14677398	506	+	-811	BnaA06g21150D
	chrA06	21986408	21986641	234	-0.221	strongHypo	3.63e-12		Distal Intergenic	chrA06	21987793	21990286	2494	-	3878	BnaA06g33200D
	chrA06_random	936911	937099	189	0.746	strongHyper	2.22e-13		Distal Intergenic	chrA06_random	941499	942862	1364	+	-4588	BnaA06g38860D
	chrA06_random	942541	944383	1843	-0.389	strongHypo	2.88e-48		Exon (GSBRNA2T00016645001/BnaA06g38860D, exon 6 of 7)	chrA06_random	941499	942862	1364	+	2884	BnaA06g38860D
	chrA06_random	1596941	1597067	127	-0.318	strongHypo	0.000422		Distal Intergenic	chrA06_random	1607442	1609566	2125	+	-10501	BnaA06g39550D
	chrA06_random	1607604	1607916	313	-0.309	strongHypo	1.31e-16		Exon (GSBRNA2T00045692001/BnaA06g39550D, exon 2 of 9)	chrA06_random	1607442	1609566	2125	+	474	BnaA06g39550D
	chrA06_random	1608969	1609687	719	-0.224	strongHypo	1.3e-25		Exon (GSBRNA2T00045692001/BnaA06g39550D, exon 7 of 9)	chrA06_random	1607442	1609566	2125	+	2245	BnaA06g39550D
	chrA07	3981318	3981581	264	-0.44	strongHypo	3.39e-10		Distal Intergenic	chrA07	3990296	3990430	135	+	-8978	BnaA07g03940D
	chrA07	3982513	3982549	37	-0.458	strongHypo	7.67e-09		Distal Intergenic	chrA07	3990296	3990430	135	+	-7783	BnaA07g03940D
	chrA08	799172	799299	128	-0.308	strongHypo	9e-06		Promoter (<=1kb)	chrA08	799899	800885	987	+	-727	BnaA08g01060D
	chrA08	811800	811994	195	0.329	strongHyper	8.13e-14		Distal Intergenic	chrA08	799899	800885	987	+	12095	BnaA08g01060D
	chrA08	815701	815788	88	0.447	strongHyper	1.35e-06		Distal Intergenic	chrA08	799899	800885	987	+	15889	BnaA08g01060D
	chrA08	3722812	3722923	112	-0.378	strongHypo	2.38e-06		Promoter (2-3kb)	chrA08	3715069	3720455	5387	-	-2468	BnaA08g04370D
	chrA08_random	130416	130616	201	-0.368	strongHypo	9.67e-07		Distal Intergenic	chrA08_random	149010	149407	398	-	18991	BnaA08g29300D
	chrA08_random	132485	132561	77	-0.44	strongHypo	6.76e-08		Distal Intergenic	chrA08_random	149010	149407	398	-	16922	BnaA08g29300D
	chrA08_random	132734	132802	69	0.5	strongHyper	5.24e-08		Distal Intergenic	chrA08_random	149010	149407	398	-	16673	BnaA08g29300D
	chrA08_random	135398	137205	1808	-0.484	strongHypo	5.57e-132		Distal Intergenic	chrA08_random	149010	149407	398	-	14009	BnaA08g29300D
	chrA08_random	2002308	2002355	48	0.613	strongHyper	3.48e-08		Promoter (2-3kb)	chrA08_random	2004417	2006855	2439	+	-2109	BnaA08g31450D
	chrA09	2869882	2870345	464	-0.221	strongHypo	2.19e-09		Distal Intergenic	chrA09	2867855	2869402	1548	+	2490	BnaA09g05890D
	chrA09	3596189	3596507	319	0.681	strongHyper	2.36e-42		Promoter (2-3kb)	chrA09	3598354	3598635	282	+	-2165	BnaA09g07260D
	chrA09	6550066	6550350	285	0.303	strongHyper	3.31e-08		Distal Intergenic	chrA09	6546862	6549700	2839	+	3488	BnaA09g12390D
	chrA09	7050361	7050743	383	-0.292	strongHypo	2.33e-08		Distal Intergenic	chrA09	7051301	7055138	3838	-	4777	BnaA09g12990D
	chrA09	7051228	7052590	1363	-0.248	strongHypo	4.79e-41		Exon (GSBRNA2T00082976001/BnaA09g12990D, exon 9 of 9)	chrA09	7051301	7055138	3838	-	3910	BnaA09g12990D
	chrA09	7053507	7053754	248	-0.25	strongHypo	1.05e-07		Exon (GSBRNA2T00082976001/BnaA09g12990D, exon 3 of 9)	chrA09	7051301	7055138	3838	-	1631	BnaA09g12990D
	chrA09	8004235	8004570	336	-0.218	strongHypo	0.0003		Distal Intergenic	chrA09	8007787	8014698	6912	+	-3552	BnaA09g14010D
	chrA09	10954272	10954328	57	-0.383	strongHypo	6.58e-11		Exon (GSBRNA2T00058029001/BnaA09g17800D, exon 2 of 10)	chrA09	10953000	10955977	2978	+	1328	BnaA09g17800D
	chrA09	10957015	10957128	114	-0.231	strongHypo	8.57e-06		Distal Intergenic	chrA09	10953000	10955977	2978	+	4128	BnaA09g17800D
	chrA09	15315604	15315975	372	-0.49	strongHypo	3.95e-13		Exon (GSBRNA2T00145659001/BnaA09g22750D, exon 1 of 17)	chrA09	15310638	15316067	5430	-	463	BnaA09g22750D
	chrA09	18068069	18068106	38	-0.41	strongHypo	2.05e-06		Distal Intergenic	chrA09	18049586	18050889	1304	+	18520	BnaA09g25120D
	chrA09	18097365	18097600	236	-0.462	strongHypo	6.82e-06		Distal Intergenic	chrA09	18049586	18050889	1304	+	48014	BnaA09g25120D
	chrA09	18100382	18100825	444	-0.329	strongHypo	2.59e-07		Distal Intergenic	chrA09	18049586	18050889	1304	+	51239	BnaA09g25120D
	chrA09	18109673	18109720	48	-0.41	strongHypo	8.35e-09		Distal Intergenic	chrA09	18049586	18050889	1304	+	60134	BnaA09g25120D
	chrA09	18777109	18777465	357	-0.287	strongHypo	7.33e-12		Distal Intergenic	chrA09	18767406	18770428	3023	+	10059	BnaA09g25690D
	chrA09	18977066	18977190	125	0.243	strongHyper	3.37e-05		Distal Intergenic	chrA09	18965351	18974100	8750	-	-3090	BnaA09g25870D
	chrA09	18988922	18989031	110	-0.341	strongHypo	2.31e-08		Distal Intergenic	chrA09	18965351	18974100	8750	-	-14931	BnaA09g25870D
	chrA09	19005939	19006192	254	-0.267	strongHypo	3.67e-08		Distal Intergenic	chrA09	18965351	18974100	8750	-	-32092	BnaA09g25870D
	chrA09	19012005	19012485	481	-0.29	strongHypo	2.18e-05		Distal Intergenic	chrA09	18965351	18974100	8750	-	-38385	BnaA09g25870D
	chrA09	20819673	20820049	377	-0.241	strongHypo	2.6e-08		Promoter (1-2kb)	chrA09	20820814	20823440	2627	+	-1141	BnaA09g27730D
	chrA09	20873928	20874452	525	-0.291	strongHypo	4.98e-10		Distal Intergenic	chrA09	20871504	20872779	1276	+	2948	BnaA09g27840D
	chrA09	31510646	31512705	2060	-0.585	strongHypo	0		Promoter (<=1kb)	chrA09	31510566	31512617	2052	-	0	BnaA09g46380D
	chrA09	31519970	31520090	121	-0.216	strongHypo	0.00219		Distal Intergenic	chrA09	31510566	31512617	2052	-	-7473	BnaA09g46380D
	chrA09	31898402	31898889	488	-0.26	strongHypo	2.92e-08		Exon (GSBRNA2T00035406001/BnaA09g47320D, exon 12 of 12)	chrA09	31898538	31904158	5621	-	5756	BnaA09g47320D
	chrA09	31899545	31899757	213	-0.449	strongHypo	1.09e-05		Exon (GSBRNA2T00035406001/BnaA09g47320D, exon 10 of 12)	chrA09	31898538	31904158	5621	-	4613	BnaA09g47320D
	chrA09	31903513	31903864	352	-0.338	strongHypo	4.24e-17		Intron (GSBRNA2T00035406001/BnaA09g47320D, intron 11 of 11)	chrA09	31898538	31904158	5621	-	645	BnaA09g47320D
	chrA09	31904306	31904428	123	-0.571	strongHypo	4.65e-08		Promoter (<=1kb)	chrA09	31898538	31904158	5621	-	-270	BnaA09g47320D
	chrA09_random	2801059	2801074	16	0.499	strongHyper	1.09e-07		Exon (GSBRNA2T00048329001/BnaA09g54770D, exon 2 of 10)	chrA09_random	2800912	2802626	1715	+	162	BnaA09g54770D
	chrA09_random	3376737	3377254	518	0.585	strongHyper	1.36e-108		Promoter (<=1kb)	chrA09_random	3376666	3377209	544	-	0	BnaA09g55690D
	chrA10	1252634	1252862	229	-0.302	strongHypo	2.43e-23		Distal Intergenic	chrA10	1251967	1252468	502	+	895	BnaA10g02420D
	chrA10	16274589	16274667	79	-0.219	strongHypo	0.000545		Distal Intergenic	chrA10	16275728	16277358	1631	-	2769	BnaA10g25230D
	chrA10	16276848	16277356	509	-0.231	strongHypo	1.08e-23		Exon (GSBRNA2T00136292001/BnaA10g25230D, exon 1 of 8)	chrA10	16275728	16277358	1631	-	510	BnaA10g25230D
	chrAnn_random	8583319	8583390	72	-0.244	strongHypo	0.000142		Distal Intergenic	chrAnn_random	8688581	8689584	1004	+	-105262	BnaAnng08130D
	chrAnn_random	8644829	8644892	64	0.231	strongHyper	9.99e-08		Distal Intergenic	chrAnn_random	8688581	8689584	1004	+	-43752	BnaAnng08130D
	chrAnn_random	9645096	9645655	560	-0.332	strongHypo	5.95e-19		Promoter (<=1kb)	chrAnn_random	9645817	9647218	1402	+	-721	BnaAnng09140D
	chrAnn_random	11313862	11314126	265	-0.402	strongHypo	2.34e-07		Distal Intergenic	chrAnn_random	11317014	11318141	1128	+	-3152	BnaAnng10430D
	chrAnn_random	11315398	11315783	386	-0.303	strongHypo	2.7e-16		Promoter (1-2kb)	chrAnn_random	11317014	11318141	1128	+	-1616	BnaAnng10430D
	chrAnn_random	11316088	11316189	102	0.443	strongHyper	4.41e-08		Promoter (<=1kb)	chrAnn_random	11317014	11318141	1128	+	-926	BnaAnng10430D
	chrAnn_random	14111331	14111378	48	-0.385	strongHypo	1.19e-06		Exon (GSBRNA2T00014065001/BnaAnng13130D, exon 4 of 11)	chrAnn_random	14110842	14117812	6971	+	536	BnaAnng13130D
	chrAnn_random	14113181	14113402	222	-0.288	strongHypo	2.65e-05		Intron (GSBRNA2T00014065001/BnaAnng13130D, intron 10 of 10)	chrAnn_random	14110842	14117812	6971	+	2560	BnaAnng13130D
	chrAnn_random	16834296	16835692	1397	-0.255	strongHypo	4.45e-64		Exon (GSBRNA2T00025710001/BnaAnng15890D, exon 12 of 22)	chrAnn_random	16831773	16838956	7184	+	3919	BnaAnng15890D
	chrAnn_random	16835995	16836648	654	-0.216	strongHypo	7.13e-27		Exon (GSBRNA2T00025710001/BnaAnng15890D, exon 14 of 22)	chrAnn_random	16831773	16838956	7184	+	4875	BnaAnng15890D
	chrAnn_random	32690768	32691275	508	-0.244	strongHypo	3.21e-16		Distal Intergenic	chrAnn_random	32687753	32690552	2800	+	3522	BnaAnng28580D
	chrAnn_random	32715670	32715696	27	-0.515	strongHypo	7.74e-09		Distal Intergenic	chrAnn_random	32687753	32690552	2800	+	27943	BnaAnng28580D
	chrAnn_random	32863650	32863893	244	-0.223	strongHypo	3.43e-06		Exon (GSBRNA2T00080983001/BnaAnng28690D, exon 7 of 9)	chrAnn_random	32863221	32865994	2774	-	2344	BnaAnng28690D
	chrAnn_random	36657186	36657698	513	-0.31	strongHypo	5.84e-31		Exon (GSBRNA2T00093667001/BnaAnng32100D, exon 2 of 2)	chrAnn_random	36657360	36658496	1137	-	1310	BnaAnng32100D
	chrAnn_random	37618518	37619002	485	-0.448	strongHypo	2.47e-17		Distal Intergenic	chrAnn_random	37625922	37628202	2281	-	9684	BnaAnng32960D
	chrAnn_random	37623588	37623774	187	0.208	strongHyper	3.32e-07		Distal Intergenic	chrAnn_random	37625922	37628202	2281	-	4614	BnaAnng32960D
	chrAnn_random	37860215	37860419	205	-0.23	strongHypo	7.15e-08		Distal Intergenic	chrAnn_random	37860508	37861004	497	-	789	BnaAnng33190D
	chrAnn_random	38142496	38142835	340	-0.297	strongHypo	1.35e-05		Promoter (<=1kb)	chrAnn_random	38143252	38143561	310	+	-756	BnaAnng33470D
	chrAnn_random	38150217	38150252	36	-0.274	strongHypo	0.00884		Distal Intergenic	chrAnn_random	38143252	38143561	310	+	7000	BnaAnng33470D
	chrAnn_random	38736336	38736448	113	-0.294	strongHypo	0.000143		Exon (GSBRNA2T00004137001/BnaAnng33990D, exon 2 of 9)	chrAnn_random	38734828	38736935	2108	-	599	BnaAnng33990D
	chrAnn_random	40339155	40339837	683	-0.292	strongHypo	1.23e-12		Distal Intergenic	chrAnn_random	40330483	40331498	1016	-	-8339	BnaAnng35580D
	chrAnn_random	43457384	43457493	110	-0.273	strongHypo	5.65e-05		Distal Intergenic	chrAnn_random	43450020	43450154	135	-	-7339	BnaAnng38370D
	chrAnn_random	44537699	44537959	261	-0.355	strongHypo	8.09e-06		Distal Intergenic	chrAnn_random	44547857	44547991	135	-	10292	BnaAnng39190D
	chrAnn_random	44552883	44552929	47	-0.214	strongHypo	1.07e-31		Distal Intergenic	chrAnn_random	44547857	44547991	135	-	-4938	BnaAnng39190D
	chrAnn_random	44557152	44557418	267	-0.2	strongHypo	6.08e-07		Distal Intergenic	chrAnn_random	44547857	44547991	135	-	-9427	BnaAnng39190D
	chrAnn_random	46620435	46620554	120	-0.222	strongHypo	1.83e-10		Distal Intergenic	chrAnn_random	46629151	46630391	1241	+	-8716	BnaAnng40720D
	chrAnn_random	46639432	46639669	238	0.261	strongHyper	2.61e-05		Distal Intergenic	chrAnn_random	46630497	46630987	491	+	9172	BnaAnng40730D
	chrAnn_random	46644800	46644901	102	-0.216	strongHypo	0.00106		Distal Intergenic	chrAnn_random	46630497	46630987	491	+	14404	BnaAnng40730D
	chrAnn_random	46652745	46653388	644	-0.344	strongHypo	1e-16		Distal Intergenic	chrAnn_random	46630497	46630987	491	+	22891	BnaAnng40730D
	chrAnn_random	46657729	46657782	54	-0.265	strongHypo	0.00102		Distal Intergenic	chrAnn_random	46630497	46630987	491	+	27285	BnaAnng40730D
	chrAnn_random	46658238	46658267	30	-0.213	strongHypo	0.000288		Distal Intergenic	chrAnn_random	46630497	46630987	491	+	27770	BnaAnng40730D
	chrC01	617830	618028	199	-0.222	strongHypo	4.67e-12		Exon (GSBRNA2T00131158001/BnaC01g01300D, exon 1 of 5)	chrC01	616931	618207	1277	-	377	BnaC01g01300D
	chrC01	8344572	8346284	1713	-0.302	strongHypo	1.01e-53		Exon (GSBRNA2T00138203001/BnaC01g12990D, exon 2 of 4)	chrC01	8345844	8346765	922	-	2193	BnaC01g12990D
	chrC01	9589291	9589374	84	-0.536	strongHypo	7.06e-09		Promoter (1-2kb)	chrC01	9590524	9590833	310	+	-1233	BnaC01g14320D
	chrC01	9589790	9590157	368	-0.324	strongHypo	8.22e-30		Promoter (<=1kb)	chrC01	9590524	9590833	310	+	-734	BnaC01g14320D
	chrC01	9591855	9594741	2887	-0.349	strongHypo	3.71e-145		Distal Intergenic	chrC01	9590524	9590833	310	+	4217	BnaC01g14320D
	chrC01	9600545	9600640	96	-0.428	strongHypo	6.67e-13		Exon (GSBRNA2T00048676001/BnaC01g14330D, exon 3 of 3)	chrC01	9596207	9600729	4523	+	4433	BnaC01g14330D
	chrC01	9601323	9601673	351	-0.33	strongHypo	2.5e-27		Distal Intergenic	chrC01	9596207	9600729	4523	+	5466	BnaC01g14330D
	chrC01	9619247	9619282	36	-0.462	strongHypo	9.79e-08		Distal Intergenic	chrC01	9596207	9600729	4523	+	23075	BnaC01g14330D
	chrC01	9928759	9929240	482	0.594	strongHyper	7.09e-25		Promoter (1-2kb)	chrC01	9929884	9931562	1679	+	-1125	BnaC01g14640D
	chrC01	9930721	9930739	19	0.731	strongHyper	3.05e-14		Intron (GSBRNA2T00048732001/BnaC01g14640D, intron 1 of 3)	chrC01	9929884	9931562	1679	+	855	BnaC01g14640D
	chrC01	14965325	14965545	221	-0.344	strongHypo	2.66e-20		Promoter (<=1kb)	chrC01	14962623	14965362	2740	-	0	BnaC01g21480D
	chrC01	14985961	14986024	64	-0.32	strongHypo	4.44e-11		Distal Intergenic	chrC01	14985011	14985334	324	+	1013	BnaC01g21490D
	chrC01	17173675	17174023	349	-0.207	strongHypo	3.44e-10		Exon (GSBRNA2T00090831001/BnaC01g23530D, exon 10 of 14)	chrC01	17172432	17176588	4157	-	2913	BnaC01g23530D
	chrC01	23057515	23058077	563	-0.299	strongHypo	2.04e-14		Exon (GSBRNA2T00126116001/BnaC01g26260D, exon 2 of 10)	chrC01	23056155	23058419	2265	-	904	BnaC01g26260D
	chrC01	28471732	28472046	315	-0.227	strongHypo	1.26e-05		Distal Intergenic	chrC01	28462665	28468211	5547	+	9381	BnaC01g30070D
	chrC01	28476099	28477393	1295	-0.321	strongHypo	4.36e-33		Distal Intergenic	chrC01	28462665	28468211	5547	+	14728	BnaC01g30070D
	chrC01	28477713	28478748	1036	-0.351	strongHypo	1.14e-62		Distal Intergenic	chrC01	28462665	28468211	5547	+	16083	BnaC01g30070D
	chrC01	30010125	30010147	23	-0.476	strongHypo	2.83e-08		Distal Intergenic	chrC01	30004561	30004843	283	+	5586	BnaC01g31250D
	chrC01	30022890	30022949	60	-0.475	strongHypo	8.92e-08		Distal Intergenic	chrC01	30004561	30004843	283	+	18388	BnaC01g31250D
	chrC01	30024585	30024800	216	-0.368	strongHypo	3.13e-09		Distal Intergenic	chrC01	30004561	30004843	283	+	20239	BnaC01g31250D
	chrC01_random	179425	179691	267	-0.292	strongHypo	6.03e-08		Distal Intergenic	chrC01_random	185015	187512	2498	+	-5590	BnaC01g40940D
	chrC01_random	183901	184091	191	-0.237	strongHypo	0.000392		Promoter (1-2kb)	chrC01_random	185015	187512	2498	+	-1114	BnaC01g40940D
	chrC01_random	184427	184717	291	-0.315	strongHypo	1.05e-05		Promoter (<=1kb)	chrC01_random	185015	187512	2498	+	-588	BnaC01g40940D
	chrC01_random	185645	185812	168	-0.487	strongHypo	4.2e-12		Exon (GSBRNA2T00034212001/BnaC01g40940D, exon 3 of 11)	chrC01_random	185015	187512	2498	+	797	BnaC01g40940D
	chrC01_random	187083	187272	190	-0.563	strongHypo	4.1e-33		Exon (GSBRNA2T00034212001/BnaC01g40940D, exon 9 of 11)	chrC01_random	185015	187512	2498	+	2257	BnaC01g40940D
	chrC01_random	188076	188748	673	-0.375	strongHypo	4.86e-19		Distal Intergenic	chrC01_random	185015	187512	2498	+	3733	BnaC01g40940D
	chrC01_random	189276	189480	205	-0.502	strongHypo	6.67e-13		Distal Intergenic	chrC01_random	185015	187512	2498	+	4465	BnaC01g40940D
	chrC01_random	1843219	1843519	301	-0.346	strongHypo	1.44e-10		Distal Intergenic	chrC01_random	1855201	1857686	2486	-	14467	BnaC01g42670D
	chrC01_random	1846097	1846359	263	-0.334	strongHypo	8e-12		Distal Intergenic	chrC01_random	1855201	1857686	2486	-	11589	BnaC01g42670D
	chrC02	1476389	1476631	243	-0.293	strongHypo	1.94e-11		Exon (GSBRNA2T00080023001/BnaC02g03160D, exon 3 of 4)	chrC02	1474310	1477776	3467	+	2321	BnaC02g03160D
	chrC02	1477477	1478286	810	-0.276	strongHypo	1.22e-33		Exon (GSBRNA2T00080023001/BnaC02g03160D, exon 4 of 4)	chrC02	1474310	1477776	3467	+	3976	BnaC02g03160D
	chrC02	1478763	1479902	1140	-0.266	strongHypo	2.42e-57		Distal Intergenic	chrC02	1474310	1477776	3467	+	5592	BnaC02g03160D
	chrC02	6474069	6474918	850	-0.229	strongHypo	4.07e-19		Exon (GSBRNA2T00114936001/BnaC02g11220D, exon 4 of 9)	chrC02	6473386	6475687	2302	-	1618	BnaC02g11220D
	chrC02	6475930	6475958	29	-0.438	strongHypo	1.06e-07		Promoter (<=1kb)	chrC02	6473386	6475687	2302	-	-271	BnaC02g11220D
	chrC02	13001868	13002025	158	-0.259	strongHypo	5.72e-05		Distal Intergenic	chrC02	12995951	12996364	414	-	-5661	BnaC02g17440D
	chrC02	13008421	13009241	821	-0.31	strongHypo	2.13e-36		Distal Intergenic	chrC02	12995951	12996364	414	-	-12877	BnaC02g17440D
	chrC02	22989337	22989739	403	-0.228	strongHypo	6.84e-16		Exon (GSBRNA2T00018713001/BnaC02g25680D, exon 4 of 4)	chrC02	22987669	22989425	1757	+	2070	BnaC02g25680D
	chrC02	25871603	25872268	666	-0.372	strongHypo	1.15e-11		Distal Intergenic	chrC02	25864748	25867218	2471	+	7520	BnaC02g27890D
	chrC02	26099850	26099919	70	0.449	strongHyper	7.8e-07		Distal Intergenic	chrC02	26130344	26131162	819	+	-30494	BnaC02g27960D
	chrC02	30480844	30481241	398	-0.2	strongHypo	7.54e-26		Exon (GSBRNA2T00024353001/BnaC02g29620D, exon 6 of 9)	chrC02	30480383	30482798	2416	-	1954	BnaC02g29620D
	chrC02	32372092	32372422	331	-0.362	strongHypo	7.17e-08		Exon (GSBRNA2T00103820001/BnaC02g30590D, exon 4 of 8)	chrC02	32371475	32373479	2005	+	947	BnaC02g30590D
	chrC02	32372724	32373231	508	-0.277	strongHypo	5.26e-15		Promoter (<=1kb)	chrC02	32373620	32373940	321	+	-896	BnaC02g30600D
	chrC02	32373633	32373989	357	-0.389	strongHypo	1.26e-10		Exon (GSBRNA2T00103821001/BnaC02g30600D, exon 1 of 3)	chrC02	32373620	32373940	321	+	369	BnaC02g30600D
	chrC02	32374557	32374712	156	-0.255	strongHypo	1.06e-06		Distal Intergenic	chrC02	32373620	32373940	321	+	1092	BnaC02g30600D
	chrC02	32375184	32376024	841	-0.366	strongHypo	6.85e-34		Distal Intergenic	chrC02	32373620	32373940	321	+	2404	BnaC02g30600D
	chrC02	32387254	32387976	723	-0.492	strongHypo	8.77e-24		Exon (GSBRNA2T00103824001/BnaC02g30610D, exon 6 of 8)	chrC02	32386259	32387977	1719	+	1717	BnaC02g30610D
	chrC02	32393416	32393595	180	-0.303	strongHypo	6.64e-06		Distal Intergenic	chrC02	32386259	32387977	1719	+	7336	BnaC02g30610D
	chrC02	33423756	33424043	288	-0.484	strongHypo	2.43e-16		Exon (GSBRNA2T00062500001/BnaC02g31260D, exon 3 of 5)	chrC02	33423255	33424305	1051	+	788	BnaC02g31260D
	chrC02	33425678	33425835	158	-0.587	strongHypo	1.73e-11		Distal Intergenic	chrC02	33423255	33424305	1051	+	2580	BnaC02g31260D
	chrC02	33945200	33945308	109	-0.728	strongHypo	1.58e-21		Distal Intergenic	chrC02	33944686	33944886	201	+	622	BnaC02g31670D
	chrC02	34127775	34127785	11	-0.71	strongHypo	3.24e-11		Distal Intergenic	chrC02	34131118	34133637	2520	-	5862	BnaC02g31770D
	chrC02	36283201	36283297	97	-0.529	strongHypo	4.42e-11		Promoter (<=1kb)	chrC02	36283763	36284921	1159	+	-562	BnaC02g33970D
	chrC02	42746521	42746546	26	-0.627	strongHypo	6.89e-08		Distal Intergenic	chrC02	42749900	42752870	2971	+	-3379	BnaC02g39840D
	chrC02_random	1916845	1916865	21	-0.372	strongHypo	2.88e-05		Exon (GSBRNA2T00034371001/BnaC02g46130D, exon 1 of 2)	chrC02_random	1916826	1917159	334	+	39	BnaC02g46130D
	chrC02_random	4369980	4370222	243	-0.236	strongHypo	1.97e-06		Promoter (1-2kb)	chrC02_random	4371550	4374075	2526	+	-1570	BnaC02g48170D
	chrC02_random	4371736	4371893	158	-0.458	strongHypo	2.07e-06		Intron (GSBRNA2T00048326001/BnaC02g48170D, intron 1 of 8)	chrC02_random	4371550	4374075	2526	+	343	BnaC02g48170D
	chrC02_random	4372495	4372749	255	-0.533	strongHypo	1.07e-09		Exon (GSBRNA2T00048326001/BnaC02g48170D, exon 3 of 9)	chrC02_random	4371550	4374075	2526	+	1199	BnaC02g48170D
	chrC02_random	4374107	4374271	165	-0.659	strongHypo	5.25e-11		Distal Intergenic	chrC02_random	4371550	4374075	2526	+	2721	BnaC02g48170D
	chrC02_random	4375341	4375537	197	-0.281	strongHypo	7.12e-24		Distal Intergenic	chrC02_random	4371550	4374075	2526	+	3987	BnaC02g48170D
	chrC02_random	4376928	4377517	590	-0.272	strongHypo	2.69e-05		Distal Intergenic	chrC02_random	4371550	4374075	2526	+	5967	BnaC02g48170D
	chrC03	9128840	9129061	222	-0.217	strongHypo	0.006		Distal Intergenic	chrC03	9131495	9134900	3406	-	6060	BnaC03g17870D
	chrC03	12908527	12908657	131	-0.609	strongHypo	3.63e-12		Distal Intergenic	chrC03	12920342	12922472	2131	-	13945	BnaC03g23250D
	chrC03	12909168	12909382	215	-0.594	strongHypo	2.27e-24		Distal Intergenic	chrC03	12920342	12922472	2131	-	13304	BnaC03g23250D
	chrC03	12910264	12910295	32	-0.576	strongHypo	1.02e-09		Distal Intergenic	chrC03	12920342	12922472	2131	-	12208	BnaC03g23250D
	chrC03	19348128	19348282	155	-0.327	strongHypo	5.4e-08		Distal Intergenic	chrC03	19354149	19356791	2643	+	-6021	BnaC03g31500D
	chrC03	19350274	19350523	250	-0.3	strongHypo	3.28e-05		Distal Intergenic	chrC03	19354149	19356791	2643	+	-3875	BnaC03g31500D
	chrC03	19351830	19352110	281	-0.23	strongHypo	1.03e-06		Promoter (2-3kb)	chrC03	19354149	19356791	2643	+	-2319	BnaC03g31500D
	chrC03	19356274	19356627	354	-0.419	strongHypo	3.44e-06		Exon (GSBRNA2T00153460001/BnaC03g31500D, exon 8 of 10)	chrC03	19354149	19356791	2643	+	2478	BnaC03g31500D
	chrC03	19356983	19357159	177	-0.494	strongHypo	8e-07		Distal Intergenic	chrC03	19354149	19356791	2643	+	3010	BnaC03g31500D
	chrC03	19358695	19358807	113	-0.407	strongHypo	3.29e-05		Distal Intergenic	chrC03	19354149	19356791	2643	+	4658	BnaC03g31500D
	chrC03	23607281	23608194	914	-0.236	strongHypo	2.13e-32		Exon (GSBRNA2T00123710001/BnaC03g38510D, exon 2 of 7)	chrC03	23607063	23608492	1430	-	1211	BnaC03g38510D
	chrC03	25490121	25490485	365	-0.574	strongHypo	1.07e-20		Promoter (1-2kb)	chrC03	25489047	25489278	232	-	-1207	BnaC03g40540D
	chrC03	25490870	25490909	40	-0.405	strongHypo	4.44e-07		Exon (GSBRNA2T00124009001/BnaC03g40550D, exon 3 of 11)	chrC03	25489374	25491376	2003	-	506	BnaC03g40550D
	chrC03	27467613	27467693	81	-0.392	strongHypo	9.83e-07		Distal Intergenic	chrC03	27465766	27467224	1459	+	1927	BnaC03g42710D
	chrC03	28498020	28498173	154	-0.396	strongHypo	5.26e-07		Distal Intergenic	chrC03	28496241	28496896	656	+	1932	BnaC03g43460D
	chrC03	28498858	28499132	275	-0.332	strongHypo	1.41e-13		Distal Intergenic	chrC03	28496241	28496896	656	+	2891	BnaC03g43460D
	chrC03	31118131	31118866	736	-0.433	strongHypo	3.65e-71		Promoter (1-2kb)	chrC03	31120068	31123708	3641	+	-1937	BnaC03g46210D
	chrC03	31119269	31119416	148	-0.326	strongHypo	5.13e-07		Promoter (<=1kb)	chrC03	31120068	31123708	3641	+	-799	BnaC03g46210D
	chrC03	31119998	31120309	312	-0.542	strongHypo	6.63e-19		Promoter (<=1kb)	chrC03	31120068	31123708	3641	+	0	BnaC03g46210D
	chrC03	31120686	31121645	960	-0.428	strongHypo	1.25e-44		Exon (GSBRNA2T00150114001/BnaC03g46210D, exon 2 of 10)	chrC03	31120068	31123708	3641	+	1577	BnaC03g46210D
	chrC03	31122087	31122209	123	-0.446	strongHypo	7.95e-06		Exon (GSBRNA2T00150114001/BnaC03g46210D, exon 7 of 10)	chrC03	31120068	31123708	3641	+	2141	BnaC03g46210D
	chrC03	31122837	31123228	392	-0.406	strongHypo	1.89e-26		Exon (GSBRNA2T00150114001/BnaC03g46210D, exon 9 of 10)	chrC03	31120068	31123708	3641	+	3160	BnaC03g46210D
	chrC03	31123666	31124116	451	-0.42	strongHypo	5.31e-34		Exon (GSBRNA2T00150114001/BnaC03g46210D, exon 10 of 10)	chrC03	31120068	31123708	3641	+	4048	BnaC03g46210D
	chrC03	31127229	31129695	2467	-0.385	strongHypo	2.48e-155		Distal Intergenic	chrC03	31120068	31123708	3641	+	9627	BnaC03g46210D
	chrC03	31130939	31131324	386	0.455	strongHyper	2.45e-23		Distal Intergenic	chrC03	31120068	31123708	3641	+	11256	BnaC03g46210D
	chrC03	31136323	31136477	155	-0.48	strongHypo	4.9e-14		Distal Intergenic	chrC03	31120068	31123708	3641	+	16409	BnaC03g46210D
	chrC03	34054351	34054501	151	-0.281	strongHypo	3.19e-06		Distal Intergenic	chrC03	34065776	34067584	1809	-	13233	BnaC03g49130D
	chrC03	34064059	34064340	282	-0.416	strongHypo	2.12e-05		Distal Intergenic	chrC03	34065776	34067584	1809	-	3525	BnaC03g49130D
	chrC03	34192772	34193044	273	-0.384	strongHypo	4.21e-08		Promoter (<=1kb)	chrC03	34192995	34194144	1150	+	0	BnaC03g49270D
	chrC03	34193652	34193816	165	-0.32	strongHypo	2.61e-08		Exon (GSBRNA2T00079247001/BnaC03g49270D, exon 4 of 6)	chrC03	34192995	34194144	1150	+	821	BnaC03g49270D
	chrC03	34194309	34195093	785	-0.302	strongHypo	9.91e-20		Distal Intergenic	chrC03	34192995	34194144	1150	+	2098	BnaC03g49270D
	chrC03	34196727	34197039	313	-0.221	strongHypo	1.11e-05		Distal Intergenic	chrC03	34192995	34194144	1150	+	4044	BnaC03g49270D
	chrC03	42545735	42545972	238	-0.461	strongHypo	7.45e-07		Distal Intergenic	chrC03	42524010	42524764	755	+	21962	BnaC03g54610D
	chrC03	55363476	55363753	278	-0.499	strongHypo	3.94e-06		Promoter (1-2kb)	chrC03	55364550	55364943	394	+	-1074	BnaC03g65630D
	chrC03	55365599	55365728	130	-0.366	strongHypo	1.54e-07		Distal Intergenic	chrC03	55364550	55364943	394	+	1178	BnaC03g65630D
	chrC03	56647480	56648223	744	-0.498	strongHypo	3.25e-21		Exon (GSBRNA2T00092841001/BnaC03g66950D, exon 2 of 6)	chrC03	56647100	56648945	1846	+	1123	BnaC03g66950D
	chrC03	56649273	56649521	249	-0.705	strongHypo	7.83e-25		Distal Intergenic	chrC03	56647100	56648945	1846	+	2421	BnaC03g66950D
	chrC03_random	4410308	4411023	716	-0.216	strongHypo	2.98e-13		Promoter (<=1kb)	chrC03_random	4410730	4411017	288	+	0	BnaC03g75740D
	chrC03_random	4431285	4431415	131	-0.341	strongHypo	2.41e-15		Distal Intergenic	chrC03_random	4410730	4411017	288	+	20685	BnaC03g75740D
	chrC04	9339618	9339647	30	-0.304	strongHypo	1.55e-10		Promoter (2-3kb)	chrC04	9342479	9342724	246	+	-2861	BnaC04g11970D
	chrC04	9340968	9341308	341	-0.214	strongHypo	1.64e-05		Promoter (1-2kb)	chrC04	9342479	9342724	246	+	-1511	BnaC04g11970D
	chrC04	9554820	9555030	211	-0.256	strongHypo	3.27e-06		Distal Intergenic	chrC04	9565916	9568604	2689	-	13784	BnaC04g12280D
	chrC04	9560852	9560871	20	-0.304	strongHypo	0.000195		Distal Intergenic	chrC04	9565916	9568604	2689	-	7752	BnaC04g12280D
	chrC04	10131515	10131615	101	-0.276	strongHypo	2.7e-06		Promoter (<=1kb)	chrC04	10132241	10134517	2277	+	-726	BnaC04g12880D
	chrC04	10132982	10133032	51	-0.542	strongHypo	2.9e-10		Exon (GSBRNA2T00056893001/BnaC04g12880D, exon 4 of 11)	chrC04	10132241	10134517	2277	+	791	BnaC04g12880D
	chrC04	10479006	10479062	57	-0.602	strongHypo	6.21e-14		Distal Intergenic	chrC04	10487988	10490349	2362	+	-8982	BnaC04g13230D
	chrC04	16291882	16292080	199	-0.341	strongHypo	2.22e-06		Distal Intergenic	chrC04	16311891	16312314	424	+	-20009	BnaC04g17700D
	chrC04	18788960	18789096	137	-0.499	strongHypo	1.24e-13		Exon (GSBRNA2T00124154001/BnaC04g18880D, exon 4 of 6)	chrC04	18788696	18790082	1387	-	1122	BnaC04g18880D
	chrC04	18793453	18793619	167	-0.206	strongHypo	0.000146		Distal Intergenic	chrC04	18788696	18790082	1387	-	-3537	BnaC04g18880D
	chrC04	18796247	18796417	171	-0.389	strongHypo	5.12e-09		Distal Intergenic	chrC04	18788696	18790082	1387	-	-6335	BnaC04g18880D
	chrC04	21327076	21327476	401	-0.345	strongHypo	6.49e-18		Promoter (1-2kb)	chrC04	21324276	21325574	1299	-	-1902	BnaC04g20240D
	chrC04	21335426	21335769	344	-0.489	strongHypo	1.56e-08		Distal Intergenic	chrC04	21324276	21325574	1299	-	-10195	BnaC04g20240D
	chrC04	21346017	21346253	237	-0.331	strongHypo	1.19e-06		Distal Intergenic	chrC04	21324276	21325574	1299	-	-20679	BnaC04g20240D
	chrC04	24382352	24382761	410	0.629	strongHyper	2.83e-13		Promoter (1-2kb)	chrC04	24380948	24381370	423	-	-1391	BnaC04g23270D
	chrC04	24383016	24383184	169	0.554	strongHyper	6.53e-14		Promoter (1-2kb)	chrC04	24380948	24381370	423	-	-1814	BnaC04g23270D
	chrC04	24384326	24384460	135	0.644	strongHyper	1.57e-37		Distal Intergenic	chrC04	24380948	24381370	423	-	-3090	BnaC04g23270D
	chrC04	24995780	24996090	311	-0.395	strongHypo	1.43e-11		Promoter (<=1kb)	chrC04	24996637	24997138	502	+	-857	BnaC04g23910D
	chrC04	24997434	24997772	339	-0.372	strongHypo	7.67e-16		Distal Intergenic	chrC04	24996637	24997138	502	+	1135	BnaC04g23910D
	chrC04	25834340	25834593	254	-0.45	strongHypo	3.88e-07		Promoter (1-2kb)	chrC04	25835778	25838264	2487	+	-1438	BnaC04g24970D
	chrC04	25836551	25837021	471	-0.392	strongHypo	5.23e-12		Exon (GSBRNA2T00096733001/BnaC04g24970D, exon 4 of 12)	chrC04	25835778	25838264	2487	+	1243	BnaC04g24970D
	chrC04	25838289	25838675	387	-0.414	strongHypo	2.31e-11		Distal Intergenic	chrC04	25835778	25838264	2487	+	2897	BnaC04g24970D
	chrC04	25840601	25840883	283	-0.219	strongHypo	2.79e-06		Distal Intergenic	chrC04	25835778	25838264	2487	+	5105	BnaC04g24970D
	chrC04	27504881	27504926	46	-0.225	strongHypo	5.73e-07		Distal Intergenic	chrC04	27507669	27512766	5098	-	7885	BnaC04g26130D
	chrC04	27516308	27516447	140	-0.223	strongHypo	5.05e-07		Intron (GSBRNA2T00071122001/BnaC04g26140D, intron 2 of 2)	chrC04	27507669	27512766	5098	-	-3681	BnaC04g26130D
	chrC04	30018452	30019028	577	-0.231	strongHypo	9.83e-30		5' UTR	chrC04	30016738	30019120	2383	-	668	BnaC04g28640D
	chrC04	32628284	32628459	176	-0.316	strongHypo	7.18e-06		Distal Intergenic	chrC04	32638108	32639289	1182	-	11005	BnaC04g30750D
	chrC04	32632037	32632328	292	-0.404	strongHypo	1.22e-09		Distal Intergenic	chrC04	32638108	32639289	1182	-	7252	BnaC04g30750D
	chrC04	40809812	40810335	524	-0.267	strongHypo	5.46e-13		Distal Intergenic	chrC04	40818271	40822436	4166	-	12624	BnaC04g39830D
	chrC04	44148164	44148182	19	0.334	strongHyper	1.3e-05		Promoter (<=1kb)	chrC04	44144946	44147433	2488	-	-749	BnaC04g43870D
	chrC05	3317058	3317275	218	0.712	strongHyper	3.71e-26		Exon (GSBRNA2T00100509001/BnaC05g06720D, exon 1 of 11)	chrC05	3316670	3319893	3224	+	605	BnaC05g06720D
	chrC05	6230215	6230317	103	-0.334	strongHypo	4.21e-10		Distal Intergenic	chrC05	6247468	6249837	2370	-	19622	BnaC05g10800D
	chrC05	6242310	6242851	542	-0.275	strongHypo	2.39e-11		Distal Intergenic	chrC05	6247468	6249837	2370	-	7527	BnaC05g10800D
	chrC05	14993471	14993856	386	-0.39	strongHypo	1.74e-11		Promoter (<=1kb)	chrC05	14994315	14996347	2033	+	-844	BnaC05g21310D
	chrC05	14997489	14997606	118	-0.386	strongHypo	5.1e-10		Distal Intergenic	chrC05	14994315	14996347	2033	+	3291	BnaC05g21310D
	chrC05	16129768	16129832	65	-0.531	strongHypo	5.79e-10		Exon (GSBRNA2T00108492001/BnaC05g22270D, exon 4 of 4)	chrC05	16128533	16129844	1312	+	1299	BnaC05g22270D
	chrC05	16135353	16135529	177	0.27	strongHyper	1.73e-08		Distal Intergenic	chrC05	16128533	16129844	1312	+	6996	BnaC05g22270D
	chrC05	17608754	17608854	101	-0.496	strongHypo	4.3e-06		Distal Intergenic	chrC05	17612889	17615399	2511	+	-4135	BnaC05g23560D
	chrC05	17613155	17613386	232	-0.417	strongHypo	1.22e-10		Exon (GSBRNA2T00031175001/BnaC05g23560D, exon 1 of 8)	chrC05	17612889	17615399	2511	+	497	BnaC05g23560D
	chrC05	17614546	17614873	328	-0.397	strongHypo	5.3e-14		Exon (GSBRNA2T00031175001/BnaC05g23560D, exon 5 of 8)	chrC05	17612889	17615399	2511	+	1984	BnaC05g23560D
	chrC05	17747349	17747570	222	-0.385	strongHypo	1.49e-08		Distal Intergenic	chrC05	17750797	17755206	4410	+	-3448	BnaC05g23690D
	chrC05	17747981	17748473	493	-0.302	strongHypo	5.68e-09		Promoter (2-3kb)	chrC05	17750797	17755206	4410	+	-2816	BnaC05g23690D
	chrC05	19943564	19943693	130	-0.205	strongHypo	2.64e-06		Distal Intergenic	chrC05	19948346	19950579	2234	-	7015	BnaC05g25140D
	chrC05	19950124	19950325	202	-0.338	strongHypo	1.88e-07		Exon (GSBRNA2T00111332001/BnaC05g25140D, exon 1 of 3)	chrC05	19948346	19950579	2234	-	455	BnaC05g25140D
	chrC05	20930116	20930633	518	-0.238	strongHypo	8.09e-07		Distal Intergenic	chrC05	20957716	20958071	356	-	27955	BnaC05g25670D
	chrC05	20933455	20933637	183	-0.25	strongHypo	0.000218		Distal Intergenic	chrC05	20957716	20958071	356	-	24616	BnaC05g25670D
	chrC05	20934781	20934994	214	0.245	strongHyper	0.00448		Distal Intergenic	chrC05	20957716	20958071	356	-	23290	BnaC05g25670D
	chrC05	20937020	20937325	306	-0.291	strongHypo	2.34e-05		Distal Intergenic	chrC05	20957716	20958071	356	-	21051	BnaC05g25670D
	chrC05	20944850	20945223	374	-0.202	strongHypo	5.84e-05		Distal Intergenic	chrC05	20957716	20958071	356	-	13221	BnaC05g25670D
	chrC05	24798197	24798397	201	-0.219	strongHypo	4.55e-05		Distal Intergenic	chrC05	24802524	24803217	694	-	5020	BnaC05g27600D
	chrC05	24802824	24803402	579	-0.273	strongHypo	7.2e-10		Promoter (<=1kb)	chrC05	24802524	24803217	694	-	0	BnaC05g27600D
	chrC05	26823735	26823763	29	-0.503	strongHypo	5.55e-08		Distal Intergenic	chrC05	26838395	26840936	2542	+	-14660	BnaC05g28600D
	chrC05	26824813	26824906	94	-0.675	strongHypo	9.71e-10		Distal Intergenic	chrC05	26838395	26840936	2542	+	-13582	BnaC05g28600D
	chrC05	26827534	26827578	45	-0.432	strongHypo	2.13e-05		Distal Intergenic	chrC05	26838395	26840936	2542	+	-10861	BnaC05g28600D
	chrC05	26841835	26842646	812	-0.252	strongHypo	5.59e-19		Distal Intergenic	chrC05	26838395	26840936	2542	+	4251	BnaC05g28600D
	chrC05	26861507	26861700	194	-0.277	strongHypo	0.000168		Distal Intergenic	chrC05	26838395	26840936	2542	+	23305	BnaC05g28600D
	chrC05	27944177	27945098	922	-0.32	strongHypo	1.28e-23		Distal Intergenic	chrC05	27952208	27954537	2330	-	10360	BnaC05g29190D
	chrC05	27947913	27948255	343	-0.299	strongHypo	1.44e-08		Distal Intergenic	chrC05	27952208	27954537	2330	-	6624	BnaC05g29190D
	chrC05	27951285	27951675	391	-0.391	strongHypo	3.53e-14		Distal Intergenic	chrC05	27952208	27954537	2330	-	3252	BnaC05g29190D
	chrC05	27953727	27953839	113	-0.515	strongHypo	1.09e-07		Exon (GSBRNA2T00044388001/BnaC05g29190D, exon 5 of 11)	chrC05	27952208	27954537	2330	-	810	BnaC05g29190D
	chrC05	28198536	28199094	559	-0.345	strongHypo	1.08e-11		Exon (GSBRNA2T00032224001/BnaC05g29390D, exon 3 of 12)	chrC05	28197955	28200889	2935	+	1139	BnaC05g29390D
	chrC05	28200499	28200770	272	-0.252	strongHypo	6.12e-11		Exon (GSBRNA2T00032224001/BnaC05g29390D, exon 10 of 12)	chrC05	28197955	28200889	2935	+	2815	BnaC05g29390D
	chrC05	28204217	28204621	405	-0.234	strongHypo	1.14e-08		Promoter (<=1kb)	chrC05	28204844	28205101	258	+	-627	BnaC05g29400D
	chrC05	30122968	30123044	77	-0.357	strongHypo	1.19e-05		Distal Intergenic	chrC05	30135422	30137198	1777	-	14230	BnaC05g30970D
	chrC05	30125903	30125957	55	-0.643	strongHypo	1.08e-10		Distal Intergenic	chrC05	30135422	30137198	1777	-	11295	BnaC05g30970D
	chrC05	30138178	30139260	1083	-0.33	strongHypo	1.54e-32		Promoter (2-3kb)	chrC05	30135422	30137198	1777	-	-2062	BnaC05g30970D
	chrC05	31948615	31948815	201	-0.211	strongHypo	1.37e-09		Distal Intergenic	chrC05	31960146	31960458	313	+	-11531	BnaC05g32260D
	chrC05	34369035	34369074	40	-0.533	strongHypo	3.34e-06		5' UTR	chrC05	34366511	34369086	2576	-	51	BnaC05g35070D
	chrC05	38733505	38733810	306	-0.391	strongHypo	2.69e-10		Exon (GSBRNA2T00074342001/BnaC05g40610D, exon 6 of 9)	chrC05	38731310	38734376	3067	+	2500	BnaC05g40610D
	chrC05	41021484	41021505	22	-0.579	strongHypo	8.87e-07		Exon (GSBRNA2T00120138001/BnaC05g44960D, exon 5 of 9)	chrC05	41019871	41022679	2809	+	1634	BnaC05g44960D
	chrC05	41206254	41206318	65	-0.526	strongHypo	1.39e-09		Promoter (<=1kb)	chrC05	41204944	41205633	690	-	-685	BnaC05g45270D
	chrC05_random	3160437	3160522	86	-0.48	strongHypo	5.68e-07		Intron (GSBRNA2T00045727001/BnaC05g51650D, intron 1 of 2)	chrC05_random	3160205	3161336	1132	+	317	BnaC05g51650D
	chrC05_random	3161205	3161416	212	-0.228	strongHypo	0.00102		Exon (GSBRNA2T00045727001/BnaC05g51650D, exon 3 of 3)	chrC05_random	3160205	3161336	1132	+	1211	BnaC05g51650D
	chrC06	1683081	1683261	181	-0.362	strongHypo	3.51e-06		Distal Intergenic	chrC06	1679587	1680193	607	+	3674	BnaC06g00980D
	chrC06	6174145	6174177	33	-0.547	strongHypo	2.42e-09		Distal Intergenic	chrC06	6176949	6177743	795	-	3598	BnaC06g05430D
	chrC06	6175396	6175484	89	0.481	strongHyper	2.97e-16		Distal Intergenic	chrC06	6176949	6177743	795	-	2347	BnaC06g05430D
	chrC06	10363471	10363783	313	-0.388	strongHypo	3.52e-12		Distal Intergenic	chrC06	10361339	10363156	1818	+	2444	BnaC06g08760D
	chrC06	10364321	10364694	374	-0.324	strongHypo	1.4e-14		Distal Intergenic	chrC06	10361339	10363156	1818	+	3355	BnaC06g08760D
	chrC06	10364993	10365073	81	-0.372	strongHypo	2.11e-12		Distal Intergenic	chrC06	10361339	10363156	1818	+	3734	BnaC06g08760D
	chrC06	17075446	17075519	74	-0.387	strongHypo	1.34e-11		Distal Intergenic	chrC06	17071745	17073831	2087	+	3774	BnaC06g14280D
	chrC06	19115085	19115126	42	-0.597	strongHypo	1.43e-11		Distal Intergenic	chrC06	19115890	19118220	2331	-	3135	BnaC06g16110D
	chrC06	19115664	19115982	319	-0.271	strongHypo	7.6e-08		Exon (GSBRNA2T00105763001/BnaC06g16110D, exon 10 of 10)	chrC06	19115890	19118220	2331	-	2556	BnaC06g16110D
	chrC06	19116921	19117453	533	-0.37	strongHypo	4.86e-13		Exon (GSBRNA2T00105763001/BnaC06g16110D, exon 3 of 10)	chrC06	19115890	19118220	2331	-	1299	BnaC06g16110D
	chrC06_random	775683	775827	145	-0.337	strongHypo	2.96e-06		Exon (GSBRNA2T00014069001/BnaC06g41530D, exon 1 of 9)	chrC06_random	775584	778196	2613	+	243	BnaC06g41530D
	chrC06_random	2531556	2531566	11	0.399	strongHyper	2.76e-06		Distal Intergenic	chrC06_random	2541099	2544790	3692	-	13234	BnaC06g43010D
	chrC06_random	2541220	2541230	11	-0.594	strongHypo	9.39e-08		Intron (GSBRNA2T00011890001/BnaC06g43010D, intron 1 of 2)	chrC06_random	2541099	2544790	3692	-	3570	BnaC06g43010D
	chrC06_random	2542017	2542257	241	-0.246	strongHypo	0.000336		Intron (GSBRNA2T00011890001/BnaC06g43010D, intron 2 of 2)	chrC06_random	2541099	2544790	3692	-	2773	BnaC06g43010D
	chrC07	10960662	10960724	63	-0.514	strongHypo	1.71e-07		Distal Intergenic	chrC07	10958151	10959160	1010	+	2573	BnaC07g06710D
	chrC07	20989933	20990075	143	-0.267	strongHypo	1.45e-07		Distal Intergenic	chrC07	21004790	21006231	1442	+	-14857	BnaC07g15040D
	chrC07	21007478	21007660	183	-0.296	strongHypo	1.42e-23		Distal Intergenic	chrC07	21004790	21006231	1442	+	2870	BnaC07g15040D
	chrC07	21285978	21287059	1082	-0.263	strongHypo	1.31e-17		Promoter (1-2kb)	chrC07	21284904	21285956	1053	-	-1103	BnaC07g15370D
	chrC07	21287392	21287567	176	-0.259	strongHypo	5.12e-06		Promoter (1-2kb)	chrC07	21284904	21285956	1053	-	-1611	BnaC07g15370D
	chrC07	22939754	22940054	301	-0.44	strongHypo	1.7e-05		Exon (GSBRNA2T00046222001/BnaC07g16910D, exon 3 of 4)	chrC07	22939556	22941194	1639	-	1440	BnaC07g16910D
	chrC07	26113543	26114302	760	-0.317	strongHypo	5.68e-13		Distal Intergenic	chrC07	26133743	26136272	2530	+	-20200	BnaC07g19380D
	chrC07	26114723	26115353	631	-0.39	strongHypo	5.21e-21		Distal Intergenic	chrC07	26133743	26136272	2530	+	-19020	BnaC07g19380D
	chrC07	26136878	26136917	40	-0.517	strongHypo	5.26e-08		Distal Intergenic	chrC07	26133743	26136272	2530	+	3174	BnaC07g19380D
	chrC07	26137477	26137767	291	-0.214	strongHypo	0.00226		Distal Intergenic	chrC07	26133743	26136272	2530	+	4024	BnaC07g19380D
	chrC07	26138899	26138918	20	-0.523	strongHypo	3.17e-08		Distal Intergenic	chrC07	26133743	26136272	2530	+	5175	BnaC07g19380D
	chrC07	26140893	26141548	656	-0.344	strongHypo	4.8e-08		Distal Intergenic	chrC07	26133743	26136272	2530	+	7805	BnaC07g19380D
	chrC07	26155295	26155446	152	-0.384	strongHypo	4.97e-06		Distal Intergenic	chrC07	26133743	26136272	2530	+	21703	BnaC07g19380D
	chrC07	38486314	38486616	303	-0.538	strongHypo	8.2e-09		Distal Intergenic	chrC07	38500251	38503779	3529	+	-13937	BnaC07g36350D
	chrC07	40054073	40054144	72	0.351	strongHyper	6.64e-05		Distal Intergenic	chrC07	40062353	40063750	1398	-	9677	BnaC07g38880D
	chrC07_random	289975	290078	104	-0.302	strongHypo	3.66e-08		Distal Intergenic	chrC07_random	310051	310558	508	-	20583	BnaC07g47920D
	chrC08	797025	797818	794	0.644	strongHyper	1.63e-56		Promoter (1-2kb)	chrC08	793465	795924	2460	-	-1894	BnaC08g01210D
	chrC08	9124287	9124342	56	-0.417	strongHypo	2.87e-06		Distal Intergenic	chrC08	9131900	9133992	2093	+	-7613	BnaC08g06610D
	chrC08	9125470	9126403	934	-0.343	strongHypo	6.87e-14		Distal Intergenic	chrC08	9131900	9133992	2093	+	-6430	BnaC08g06610D
	chrC08	9128110	9129121	1012	-0.237	strongHypo	1.08e-09		Distal Intergenic	chrC08	9131900	9133992	2093	+	-3790	BnaC08g06610D
	chrC08	9131995	9132578	584	-0.314	strongHypo	5.38e-09		Exon (GSBRNA2T00153252001/BnaC08g06610D, exon 2 of 7)	chrC08	9131900	9133992	2093	+	678	BnaC08g06610D
	chrC08	9133313	9133402	90	-0.379	strongHypo	1.39e-09		Intron (GSBRNA2T00153252001/BnaC08g06610D, intron 5 of 6)	chrC08	9131900	9133992	2093	+	1502	BnaC08g06610D
	chrC08	9134251	9135246	996	-0.23	strongHypo	8.45e-11		Distal Intergenic	chrC08	9131900	9133992	2093	+	3346	BnaC08g06610D
	chrC08	9464916	9464955	40	-0.536	strongHypo	3.88e-07		Distal Intergenic	chrC08	9459098	9461556	2459	+	5857	BnaC08g06870D
	chrC08	9465722	9465904	183	-0.241	strongHypo	8.8e-05		Distal Intergenic	chrC08	9459098	9461556	2459	+	6806	BnaC08g06870D
	chrC08	9469871	9469982	112	-0.472	strongHypo	6.52e-19		Distal Intergenic	chrC08	9459098	9461556	2459	+	10884	BnaC08g06870D
	chrC08	12071170	12071279	110	-0.636	strongHypo	1.51e-11		Promoter (<=1kb)	chrC08	12067697	12070350	2654	-	-929	BnaC08g08140D
	chrC08	12729395	12729529	135	-0.469	strongHypo	4.39e-05		Intron (GSBRNA2T00005914001/BnaC08g08520D, intron 1 of 9)	chrC08	12729089	12731656	2568	+	440	BnaC08g08520D
	chrC08	12732599	12733236	638	-0.24	strongHypo	7.12e-13		Distal Intergenic	chrC08	12729089	12731656	2568	+	4147	BnaC08g08520D
	chrC08	19961563	19961998	436	-0.342	strongHypo	3.85e-08		Distal Intergenic	chrC08	19958507	19959428	922	+	3491	BnaC08g15600D
	chrC08	21210967	21211021	55	-0.205	strongHypo	6.83e-06		Exon (GSBRNA2T00139640001/BnaC08g17750D, exon 2 of 3)	chrC08	21210621	21212168	1548	+	400	BnaC08g17750D
	chrC08	23542271	23542810	540	-0.224	strongHypo	5.32e-10		Distal Intergenic	chrC08	23562944	23563920	977	+	-20673	BnaC08g20990D
	chrC08	23543719	23544404	686	-0.224	strongHypo	4e-10		Distal Intergenic	chrC08	23562944	23563920	977	+	-19225	BnaC08g20990D
	chrC08	23548338	23548371	34	-0.594	strongHypo	8.07e-11		Distal Intergenic	chrC08	23562944	23563920	977	+	-14606	BnaC08g20990D
	chrC08	32005938	32006192	255	-0.227	strongHypo	9.74e-12		Distal Intergenic	chrC08	31997429	31997773	345	+	8763	BnaC08g33580D
	chrC08_random	2061373	2061712	340	-0.358	strongHypo	4.29e-12		Promoter (1-2kb)	chrC08_random	2053136	2059954	6819	-	-1758	BnaC08g47210D
	chrC08_random	3256019	3256337	319	-0.29	strongHypo	1.37e-08		Distal Intergenic	chrC08_random	3250469	3252058	1590	-	-4279	BnaC08g48290D
	chrC09	11596550	11596693	144	-0.279	strongHypo	1.26e-06		Distal Intergenic	chrC09	11591534	11592783	1250	+	5159	BnaC09g15040D
	chrC09	11604361	11604603	243	-0.438	strongHypo	3.57e-18		Distal Intergenic	chrC09	11591534	11592783	1250	+	13069	BnaC09g15040D
	chrC09	11734573	11734629	57	-0.507	strongHypo	2.52e-10		Promoter (1-2kb)	chrC09	11731827	11732880	1054	-	-1749	BnaC09g15150D
	chrC09	12465842	12466339	498	-0.48	strongHypo	8.69e-30		Distal Intergenic	chrC09	12466967	12467290	324	-	1448	BnaC09g15630D
	chrC09	12467607	12468078	472	-0.222	strongHypo	0.00189		Promoter (<=1kb)	chrC09	12466967	12467290	324	-	-788	BnaC09g15630D
	chrC09	16072346	16072722	377	-0.244	strongHypo	3.42e-08		Promoter (2-3kb)	chrC09	16065349	16070433	5085	-	-2289	BnaC09g19210D
	chrC09	16768531	16768579	49	0.396	strongHyper	0.000247		Distal Intergenic	chrC09	16761438	16764137	2700	-	-4442	BnaC09g19740D
	chrC09	17067511	17067621	111	-0.306	strongHypo	9.92e-05		Exon (GSBRNA2T00115603001/BnaC09g19950D, exon 4 of 12)	chrC09	17066850	17072077	5228	+	771	BnaC09g19950D
	chrC09	18457736	18458216	481	-0.324	strongHypo	2.42e-09		Distal Intergenic	chrC09	18459688	18460920	1233	-	3184	BnaC09g21170D
	chrC09	23138710	23139266	557	-0.405	strongHypo	5.82e-17		Distal Intergenic	chrC09	23162726	23166543	3818	+	-24016	BnaC09g24820D
	chrC09	23140592	23140877	286	-0.347	strongHypo	2.1e-08		Distal Intergenic	chrC09	23162726	23166543	3818	+	-22134	BnaC09g24820D
	chrC09	23141378	23142415	1038	-0.234	strongHypo	3.91e-14		Distal Intergenic	chrC09	23162726	23166543	3818	+	-21348	BnaC09g24820D
	chrC09	23162472	23162522	51	-0.382	strongHypo	7.7e-05		Promoter (<=1kb)	chrC09	23162726	23166543	3818	+	-254	BnaC09g24820D
	chrC09	31980709	31981009	301	-0.377	strongHypo	5.68e-08		Distal Intergenic	chrC09	31968250	31970744	2495	-	-10265	BnaC09g29410D
	chrC09	34130903	34131260	358	-0.263	strongHypo	3.61e-09		Promoter (<=1kb)	chrC09	34130736	34130975	240	-	0	BnaC09g31120D
	chrC09	34132719	34133077	359	-0.33	strongHypo	1.02e-08		Promoter (2-3kb)	chrC09	34130736	34130975	240	-	-2102	BnaC09g31120D
	chrC09	34277969	34277997	29	-0.505	strongHypo	3.34e-10		Distal Intergenic	chrC09	34288229	34291166	2938	-	13197	BnaC09g31270D
	chrC09	34545030	34545396	367	-0.462	strongHypo	2.02e-19		Exon (GSBRNA2T00009678001/BnaC09g31590D, exon 3 of 5)	chrC09	34544410	34545489	1080	+	986	BnaC09g31590D
	chrC09	35202207	35202335	129	-0.241	strongHypo	2.13e-05		Distal Intergenic	chrC09	35196796	35199398	2603	+	5539	BnaC09g32200D
	chrC09	35381072	35381272	201	-0.37	strongHypo	4.47e-08		Distal Intergenic	chrC09	35382407	35385178	2772	-	4106	BnaC09g32410D
	chrC09	40608851	40609250	400	-0.22	strongHypo	3.25e-05		Promoter (<=1kb)	chrC09	40609727	40611012	1286	+	-876	BnaC09g37280D
	chrC09	40932181	40932225	45	-0.547	strongHypo	2.89e-09		Exon (GSBRNA2T00059368001/BnaC09g37780D, exon 1 of 2)	chrC09	40931946	40932284	339	-	103	BnaC09g37780D
	chrC09	41401694	41401888	195	-0.274	strongHypo	0.000132		Promoter (<=1kb)	chrC09	41399504	41401213	1710	-	-675	BnaC09g38550D
	chrC09	43575198	43575608	411	-0.254	strongHypo	1.28e-05		Distal Intergenic	chrC09	43570524	43572754	2231	+	5084	BnaC09g41720D
	chrC09	43594321	43594802	482	-0.238	strongHypo	1.46e-08		Promoter (1-2kb)	chrC09	43595423	43597705	2283	+	-1102	BnaC09g41750D
	chrC09	44988657	44989320	664	-0.291	strongHypo	8.85e-37		Distal Intergenic	chrC09	44991126	44992447	1322	-	3790	BnaC09g43900D
	chrC09	44990920	44992560	1641	-0.24	strongHypo	3.61e-105		Promoter (<=1kb)	chrC09	44991126	44992447	1322	-	0	BnaC09g43900D
	chrC09_random	1429360	1429598	239	-0.401	strongHypo	5.09e-08		Promoter (<=1kb)	chrC09_random	1428241	1429402	1162	-	0	BnaC09g52170D
	chrC09_random	1432208	1432312	105	-0.284	strongHypo	2.99e-05		Promoter (2-3kb)	chrC09_random	1428241	1429402	1162	-	-2910	BnaC09g52170D
	chrC09_random	2509793	2509847	55	-0.381	strongHypo	1.18e-06		Distal Intergenic	chrC09_random	2504541	2505067	527	-	-4780	BnaC09g52830D
	chrCnn_random	4812837	4813055	219	-0.419	strongHypo	2.84e-10		Distal Intergenic	chrCnn_random	4842326	4843444	1119	-	30607	BnaCnng05160D
	chrCnn_random	4824847	4824885	39	-0.642	strongHypo	7.11e-08		Distal Intergenic	chrCnn_random	4842326	4843444	1119	-	18597	BnaCnng05160D
	chrCnn_random	5900860	5901283	424	-0.26	strongHypo	9.04e-06		Distal Intergenic	chrCnn_random	5897203	5899803	2601	+	4080	BnaCnng06910D
	chrCnn_random	10515372	10515498	127	-0.483	strongHypo	2.56e-05		Distal Intergenic	chrCnn_random	10512196	10514849	2654	+	3302	BnaCnng11170D
	chrCnn_random	11159644	11159990	347	-0.355	strongHypo	5.28e-06		Distal Intergenic	chrCnn_random	11160678	11161845	1168	-	2201	BnaCnng11730D
	chrCnn_random	14258461	14258650	190	-0.368	strongHypo	1.41e-09		Intron (GSBRNA2T00087947001/BnaCnng15300D, intron 6 of 7)	chrCnn_random	14256838	14259276	2439	-	815	BnaCnng15300D
	chrCnn_random	16648845	16649638	794	-0.498	strongHypo	5.99e-26		Promoter (1-2kb)	chrCnn_random	16650151	16651283	1133	+	-1306	BnaCnng17750D
	chrCnn_random	19051203	19051530	328	-0.209	strongHypo	0.00217		Distal Intergenic	chrCnn_random	19048132	19048308	177	+	3398	BnaCnng20290D
	chrCnn_random	19598969	19599182	214	-0.279	strongHypo	0.00298		Distal Intergenic	chrCnn_random	19601728	19603688	1961	-	4719	BnaCnng20880D
	chrCnn_random	22145725	22145991	267	-0.291	strongHypo	2.51e-07		Distal Intergenic	chrCnn_random	22160599	22164474	3876	+	-14874	BnaCnng23780D
	chrCnn_random	22402488	22402991	504	-0.654	strongHypo	4.74e-39		Distal Intergenic	chrCnn_random	22406378	22407040	663	-	4552	BnaCnng23950D
	chrCnn_random	25972571	25972863	293	-0.28	strongHypo	1.18e-09		Distal Intergenic	chrCnn_random	25974515	25977274	2760	-	4703	BnaCnng27460D
	chrCnn_random	27809617	27809848	232	-0.217	strongHypo	3.96e-05		Exon (GSBRNA2T00017399001/BnaCnng29390D, exon 4 of 5)	chrCnn_random	27809660	27810429	770	-	812	BnaCnng29390D
	chrCnn_random	27811329	27811787	459	-0.265	strongHypo	2.85e-07		Promoter (1-2kb)	chrCnn_random	27809660	27810429	770	-	-1358	BnaCnng29390D
	chrCnn_random	27820001	27820199	199	-0.263	strongHypo	5.69e-08		Promoter (<=1kb)	chrCnn_random	27817207	27819544	2338	-	-655	BnaCnng29420D
	chrCnn_random	28594551	28594773	223	0.307	strongHyper	1.84e-09		Promoter (2-3kb)	chrCnn_random	28591642	28592437	796	-	-2336	BnaCnng30150D
	chrCnn_random	29724078	29724764	687	-0.545	strongHypo	1.63e-40		Exon (GSBRNA2T00020245001/BnaCnng31330D, exon 5 of 10)	chrCnn_random	29723384	29725799	2416	-	1721	BnaCnng31330D
	chrCnn_random	32990606	32990932	327	-0.38	strongHypo	6.4e-11		Distal Intergenic	chrCnn_random	32984329	32985296	968	+	6603	BnaCnng34740D
	chrCnn_random	33191134	33191202	69	-0.219	strongHypo	8.71e-05		Distal Intergenic	chrCnn_random	33203177	33205919	2743	-	14785	BnaCnng35010D
	chrCnn_random	33536286	33536341	56	0.368	strongHyper	8.31e-17		Distal Intergenic	chrCnn_random	33525780	33527695	1916	-	-8646	BnaCnng35270D
	chrCnn_random	43527404	43527496	93	-0.266	strongHypo	0.0114		Distal Intergenic	chrCnn_random	43529901	43530936	1036	-	3532	BnaCnng44450D
	chrCnn_random	43531519	43531591	73	-0.408	strongHypo	0.000394		Promoter (<=1kb)	chrCnn_random	43529901	43530936	1036	-	-655	BnaCnng44450D
	chrCnn_random	54738894	54739289	396	-0.322	strongHypo	3.34e-09		Exon (GSBRNA2T00063533001/BnaCnng54890D, exon 1 of 4)	chrCnn_random	54738707	54739471	765	-	577	BnaCnng54890D
	chrCnn_random	54803160	54805045	1886	-0.234	strongHypo	2.06e-101		Promoter (2-3kb)	chrCnn_random	54805737	54809550	3814	+	-2577	BnaCnng54980D
	chrCnn_random	54805493	54809015	3523	-0.215	strongHypo	4.52e-203		Promoter (<=1kb)	chrCnn_random	54805737	54809550	3814	+	0	BnaCnng54980D
	chrCnn_random	54809346	54811975	2630	-0.234	strongHypo	6.99e-137		Promoter (<=1kb)	chrCnn_random	54809672	54810535	864	+	0	BnaCnng54990D
	chrCnn_random	54812694	54813150	457	-0.216	strongHypo	1.44e-26		Distal Intergenic	chrCnn_random	54809672	54810535	864	+	3478	BnaCnng54990D
	chrCnn_random	56630092	56630808	717	-0.202	strongHypo	2.53e-44		Exon (GSBRNA2T00067598001/BnaCnng56740D, exon 1 of 3)	chrCnn_random	56630040	56630717	678	+	768	BnaCnng56740D
	chrCnn_random	56632684	56633135	452	-0.202	strongHypo	3.51e-18		Promoter (<=1kb)	chrCnn_random	56632513	56633113	601	-	0	BnaCnng56750D
	chrCnn_random	56843568	56843675	108	-0.205	strongHypo	4.93e-11		Promoter (1-2kb)	chrCnn_random	56845228	56846670	1443	+	-1660	BnaCnng57090D
	chrCnn_random	56844494	56844980	487	0.22	strongHyper	1.08e-48		Promoter (<=1kb)	chrCnn_random	56845228	56846670	1443	+	-734	BnaCnng57090D
	chrCnn_random	56845510	56847312	1803	-0.288	strongHypo	2.12e-145		Exon (GSBRNA2T00068297001/BnaCnng57090D, exon 2 of 3)	chrCnn_random	56845228	56846670	1443	+	2084	BnaCnng57090D
	chrCnn_random	56858798	56858997	200	-0.429	strongHypo	2.57e-21		Distal Intergenic	chrCnn_random	56845228	56846670	1443	+	13769	BnaCnng57090D
	chrCnn_random	56861616	56862059	444	-0.216	strongHypo	8.46e-05		Distal Intergenic	chrCnn_random	56845228	56846670	1443	+	16831	BnaCnng57090D
	chrCnn_random	56869603	56870408	806	-0.346	strongHypo	8.72e-25		Distal Intergenic	chrCnn_random	56845228	56846670	1443	+	25180	BnaCnng57090D
	chrCnn_random	56874384	56874658	275	-0.208	strongHypo	0.000752		Distal Intergenic	chrCnn_random	56845228	56846670	1443	+	29430	BnaCnng57090D
	chrCnn_random	57533720	57533767	48	-0.437	strongHypo	1.69e-06		Promoter (2-3kb)	chrCnn_random	57530555	57531452	898	-	-2315	BnaCnng57810D
	chrCnn_random	57534475	57534568	94	-0.568	strongHypo	2.11e-13		Distal Intergenic	chrCnn_random	57530555	57531452	898	-	-3116	BnaCnng57810D
	chrCnn_random	57534886	57535026	141	-0.473	strongHypo	6.91e-08		Distal Intergenic	chrCnn_random	57530555	57531452	898	-	-3574	BnaCnng57810D
	chrCnn_random	58744532	58744720	189	-0.347	strongHypo	4.64e-07		Exon (GSBRNA2T00074243001/BnaCnng59070D, exon 2 of 9)	chrCnn_random	58743857	58746369	2513	+	863	BnaCnng59070D
	chrCnn_random	58746205	58746499	295	-0.303	strongHypo	7.63e-15		Exon (GSBRNA2T00074243001/BnaCnng59070D, exon 9 of 9)	chrCnn_random	58743857	58746369	2513	+	2642	BnaCnng59070D
	chrCnn_random	60124135	60124474	340	-0.237	strongHypo	3.66e-07		Distal Intergenic	chrCnn_random	60125927	60126921	995	-	2786	BnaCnng60380D
	chrCnn_random	64043844	64043885	42	-0.209	strongHypo	1.49e-05		Distal Intergenic	chrCnn_random	64060909	64061055	147	+	-17065	BnaCnng64330D
	chrCnn_random	64075041	64075332	292	-0.203	strongHypo	9.47e-05		Distal Intergenic	chrCnn_random	64060909	64061055	147	+	14423	BnaCnng64330D
	chrCnn_random	64160460	64160824	365	-0.316	strongHypo	6.62e-08		Distal Intergenic	chrCnn_random	64173010	64174598	1589	+	-12550	BnaCnng64410D
	chrCnn_random	64172212	64173424	1213	-0.208	strongHypo	3.01e-12		Promoter (<=1kb)	chrCnn_random	64173010	64174598	1589	+	0	BnaCnng64410D
	chrCnn_random	66038357	66038362	6	0.275	strongHyper	6.02e-06		Distal Intergenic	chrCnn_random	66034331	66037757	3427	+	4031	BnaCnng66330D
	chrCnn_random	66040091	66040231	141	-0.267	strongHypo	1.15e-06		Distal Intergenic	chrCnn_random	66034331	66037757	3427	+	5900	BnaCnng66330D
	chrCnn_random	67737522	67737808	287	-0.269	strongHypo	1.03e-10		Distal Intergenic	chrCnn_random	67741987	67745071	3085	+	-4465	BnaCnng68180D
	chrCnn_random	67750458	67750583	126	-0.253	strongHypo	1.35e-09		Distal Intergenic	chrCnn_random	67741987	67745071	3085	+	8596	BnaCnng68180D
	chrCnn_random	68611457	68611559	103	-0.375	strongHypo	7.6e-09		Distal Intergenic	chrCnn_random	68614529	68616684	2156	-	5227	BnaCnng68840D
	chrCnn_random	68611964	68612451	488	-0.369	strongHypo	4.02e-17		Distal Intergenic	chrCnn_random	68614529	68616684	2156	-	4720	BnaCnng68840D
	chrCnn_random	71116813	71116837	25	-0.348	strongHypo	7.08e-06		Distal Intergenic	chrCnn_random	71117850	71118954	1105	-	2141	BnaCnng70990D
	chrCnn_random	71118160	71118199	40	-0.469	strongHypo	1.25e-05		Intron (GSBRNA2T00010736001/BnaCnng70990D, intron 1 of 4)	chrCnn_random	71117850	71118954	1105	-	794	BnaCnng70990D
	chrCnn_random	74427060	74427259	200	-0.293	strongHypo	4.85e-10		Promoter (1-2kb)	chrCnn_random	74428596	74429266	671	+	-1536	BnaCnng73740D
	chrCnn_random	74427728	74429152	1425	-0.202	strongHypo	1.36e-40		Promoter (<=1kb)	chrCnn_random	74428596	74429266	671	+	0	BnaCnng73740D
	chrCnn_random	75885720	75885779	60	-0.699	strongHypo	5.75e-11		Distal Intergenic	chrCnn_random	75878368	75879329	962	+	7411	BnaCnng74940D
	chrCnn_random	75886285	75886439	155	-0.251	strongHypo	2.58e-09		Distal Intergenic	chrCnn_random	75878368	75879329	962	+	8071	BnaCnng74940D
	chrCnn_random	79370695	79370748	54	-0.472	strongHypo	1.81e-06		Distal Intergenic	chrCnn_random	79372049	79373611	1563	-	2916	BnaCnng77850D
	chrCnn_random	79372614	79372904	291	-0.215	strongHypo	8.08e-06		Intron (GSBRNA2T00029947001/BnaCnng77850D, intron 1 of 1)	chrCnn_random	79372049	79373611	1563	-	997	BnaCnng77850D
	chrCnn_random	79963879	79963889	11	-0.288	strongHypo	0.000224		Distal Intergenic	chrCnn_random	79975688	79976214	527	-	12335	BnaCnng78310D
	chrUnn_random	2661031	2661284	254	-0.562	strongHypo	5.72e-08		Exon (GSBRNA2T00059673001/BnaUnng01960D, exon 1 of 5)	chrUnn_random	2658848	2661432	2585	-	401	BnaUnng01960D
	chrUnn_random	2661639	2662033	395	-0.428	strongHypo	5.39e-23		Promoter (<=1kb)	chrUnn_random	2658848	2661432	2585	-	-601	BnaUnng01960D
	chrUnn_random	2662623	2662872	250	-0.361	strongHypo	1.97e-15		Exon (GSBRNA2T00059674001/BnaUnng01970D, exon 5 of 6)	chrUnn_random	2662583	2663836	1254	-	1213	BnaUnng01970D
	chrUnn_random	3345523	3345811	289	0.481	strongHyper	1.07e-10		Promoter (2-3kb)	chrUnn_random	3343187	3343793	607	-	-2018	BnaUnng02360D
	chrUnn_random	7480156	7480373	218	-0.277	strongHypo	3.88e-07		Distal Intergenic	chrUnn_random	7497719	7499365	1647	+	-17563	BnaUnng04970D
	chrUnn_random	7485546	7485566	21	0.316	strongHyper	2.53e-07		Distal Intergenic	chrUnn_random	7497719	7499365	1647	+	-12173	BnaUnng04970D
	chrUnn_random	7492431	7492757	327	-0.218	strongHypo	2.41e-05		Distal Intergenic	chrUnn_random	7497719	7499365	1647	+	-5288	BnaUnng04970D
	chrUnn_random	7545331	7545598	268	-0.358	strongHypo	1.29e-06		Distal Intergenic	chrUnn_random	7538353	7539336	984	+	7245	BnaUnng05010D
	chrUnn_random	7745527	7745566	40	-0.28	strongHypo	6.02e-05		Distal Intergenic	chrUnn_random	7732779	7733527	749	-	-12039	BnaUnng05070D
ZS11 vs Y3380 (287 CHG-DMGs)	chrA01	14871799	14872070	272	-0.239	strongHypo	9.96e-07		Distal Intergenic	chrA01	14880768	14883223	2456	+	-8969	BnaA01g22550D
	chrA01	14873280	14873717	438	-0.237	strongHypo	1.58e-05		Distal Intergenic	chrA01	14880768	14883223	2456	+	-7488	BnaA01g22550D
	chrA01	14877762	14878161	400	-0.251	strongHypo	0.000797		Distal Intergenic	chrA01	14880768	14883223	2456	+	-3006	BnaA01g22550D
	chrA01	14881924	14882308	385	-0.241	strongHypo	0.000138		Exon (GSBRNA2T00026871001/BnaA01g22550D, exon 4 of 9)	chrA01	14880768	14883223	2456	+	1540	BnaA01g22550D
	chrA01	14886452	14886511	60	-0.5	strongHypo	1.49e-07		Distal Intergenic	chrA01	14880768	14883223	2456	+	5743	BnaA01g22550D
	chrA02	4845322	4845548	227	-0.222	strongHypo	1.69e-08		Distal Intergenic	chrA02	4846882	4848489	1608	-	3167	BnaA02g09650D
	chrA02	4861539	4861753	215	-0.449	strongHypo	1.34e-11		Distal Intergenic	chrA02	4846882	4848489	1608	-	-13264	BnaA02g09650D
	chrA02	4862802	4862971	170	-0.542	strongHypo	8.62e-24		Distal Intergenic	chrA02	4846882	4848489	1608	-	-14482	BnaA02g09650D
	chrA02	7683213	7683342	130	0.227	strongHyper	8.32e-09		Exon (GSBRNA2T00081046001/BnaA02g13880D, exon 2 of 9)	chrA02	7682414	7685252	2839	+	928	BnaA02g13880D
	chrA02	11561791	11561850	60	-0.28	strongHypo	7.63e-07		Distal Intergenic	chrA02	11562935	11564140	1206	-	2349	BnaA02g18800D
	chrA02	11562572	11563791	1220	-0.202	strongHypo	1.1e-43		Exon (GSBRNA2T00036520001/BnaA02g18800D, exon 2 of 4)	chrA02	11562935	11564140	1206	-	1568	BnaA02g18800D
	chrA02	11564052	11564348	297	-0.216	strongHypo	1.99e-12		Promoter (<=1kb)	chrA02	11562935	11564140	1206	-	0	BnaA02g18800D
	chrA02	12496504	12496940	437	-0.287	strongHypo	1.11e-06		Promoter (<=1kb)	chrA02	12495457	12496195	739	-	-745	BnaA02g20220D
	chrA02	12497102	12497589	488	-0.27	strongHypo	4.56e-08		Promoter (1-2kb)	chrA02	12495457	12496195	739	-	-1394	BnaA02g20220D
	chrA02	12498045	12498487	443	-0.241	strongHypo	1.98e-08		Promoter (2-3kb)	chrA02	12495457	12496195	739	-	-2292	BnaA02g20220D
	chrA02	12506544	12507525	982	-0.255	strongHypo	2.1e-28		Distal Intergenic	chrA02	12495457	12496195	739	-	-11330	BnaA02g20220D
	chrA02	12508139	12508193	55	-0.399	strongHypo	5.42e-12		Distal Intergenic	chrA02	12495457	12496195	739	-	-11998	BnaA02g20220D
	chrA02	14892790	14893046	257	-0.307	strongHypo	7.2e-11		Promoter (2-3kb)	chrA02	14895760	14895885	126	+	-2970	BnaA02g22380D
	chrA02	14895174	14895292	119	-0.353	strongHypo	9.52e-07		Promoter (<=1kb)	chrA02	14895760	14895885	126	+	-586	BnaA02g22380D
	chrA02	14896070	14897222	1153	-0.245	strongHypo	4.28e-17		Distal Intergenic	chrA02	14895760	14895885	126	+	1462	BnaA02g22380D
	chrA02	14945750	14945778	29	-0.445	strongHypo	4.6e-10		Distal Intergenic	chrA02	14948684	14950206	1523	-	4456	BnaA02g22430D
	chrA02	14946185	14946789	605	-0.395	strongHypo	1.66e-33		Distal Intergenic	chrA02	14948684	14950206	1523	-	4021	BnaA02g22430D
	chrA02	14954156	14954416	261	-0.451	strongHypo	1.47e-11		Distal Intergenic	chrA02	14948684	14950206	1523	-	-4210	BnaA02g22430D
	chrA02	14955477	14955622	146	-0.349	strongHypo	1.65e-05		Distal Intergenic	chrA02	14948684	14950206	1523	-	-5416	BnaA02g22430D
	chrA02	14956704	14957085	382	-0.251	strongHypo	4.17e-07		Distal Intergenic	chrA02	14948684	14950206	1523	-	-6879	BnaA02g22430D
	chrA02	14960869	14961000	132	-0.449	strongHypo	9.27e-07		Distal Intergenic	chrA02	14948684	14950206	1523	-	-10794	BnaA02g22430D
	chrA02	14961450	14961536	87	-0.47	strongHypo	1.81e-09		Distal Intergenic	chrA02	14948684	14950206	1523	-	-11330	BnaA02g22430D
	chrA02	15841384	15841533	150	-0.263	strongHypo	4.07e-08		Distal Intergenic	chrA02	15843525	15843903	379	-	2519	BnaA02g23030D
	chrA02	15842846	15842950	105	0.435	strongHyper	1.95e-12		Distal Intergenic	chrA02	15843525	15843903	379	-	1057	BnaA02g23030D
	chrA02	16408849	16408925	77	-0.279	strongHypo	7.47e-06		Distal Intergenic	chrA02	16423976	16425883	1908	+	-15127	BnaA02g23320D
	chrA02	16422629	16422706	78	-0.223	strongHypo	0.000279		Promoter (1-2kb)	chrA02	16423976	16425883	1908	+	-1347	BnaA02g23320D
	chrA02	17666035	17666045	11	-0.341	strongHypo	4.23e-05		Distal Intergenic	chrA02	17671745	17672722	978	-	6687	BnaA02g24300D
	chrA02	17666485	17666559	75	-0.314	strongHypo	6.16e-07		Distal Intergenic	chrA02	17671745	17672722	978	-	6237	BnaA02g24300D
	chrA02	17670296	17670677	382	-0.323	strongHypo	1.05e-09		Distal Intergenic	chrA02	17671745	17672722	978	-	2426	BnaA02g24300D
	chrA02	19102827	19103174	348	-0.222	strongHypo	5.22e-15		Exon (GSBRNA2T00030890001/BnaA02g26040D, exon 1 of 4)	chrA02	19099222	19103263	4042	-	436	BnaA02g26040D
	chrA02	19793113	19793597	485	-0.349	strongHypo	4.14e-14		Exon (GSBRNA2T00069561001/BnaA02g26820D, exon 3 of 11)	chrA02	19792541	19795024	2484	+	1056	BnaA02g26820D
	chrA02	19798184	19798566	383	-0.219	strongHypo	3.26e-10		Promoter (<=1kb)	chrA02	19798785	19799830	1046	+	-601	BnaA02g26840D
	chrA02	19799299	19799360	62	-0.214	strongHypo	9.4e-09		Exon (GSBRNA2T00069563001/BnaA02g26840D, exon 1 of 2)	chrA02	19798785	19799830	1046	+	575	BnaA02g26840D
	chrA02	19799512	19800402	891	-0.206	strongHypo	2.85e-10		Exon (GSBRNA2T00069563001/BnaA02g26840D, exon 2 of 2)	chrA02	19798785	19799830	1046	+	1617	BnaA02g26840D
	chrA02	19801653	19802534	882	-0.232	strongHypo	3.97e-11		Distal Intergenic	chrA02	19798785	19799830	1046	+	3749	BnaA02g26840D
	chrA02	19802898	19803334	437	-0.258	strongHypo	4.28e-09		Distal Intergenic	chrA02	19798785	19799830	1046	+	4549	BnaA02g26840D
	chrA02	19804169	19805132	964	-0.256	strongHypo	4.72e-16		Distal Intergenic	chrA02	19798785	19799830	1046	+	6347	BnaA02g26840D
	chrA02_random	784865	784934	70	-0.349	strongHypo	9.42e-05		Distal Intergenic	chrA02_random	807000	808729	1730	-	23864	BnaA02g36250D
	chrA02_random	798259	798336	78	-0.493	strongHypo	8.22e-08		Distal Intergenic	chrA02_random	807000	808729	1730	-	10470	BnaA02g36250D
	chrA03	3895934	3896082	149	-0.316	strongHypo	1.31e-08		Distal Intergenic	chrA03	3896793	3898729	1937	-	2795	BnaA03g08620D
	chrA03	19453994	19454023	30	-0.258	strongHypo	0.0087		Distal Intergenic	chrA03	19447454	19449312	1859	+	6569	BnaA03g39070D
	chrA03	26958428	26958572	145	-0.204	strongHypo	1.71e-11		Distal Intergenic	chrA03	26961566	26966016	4451	+	-3138	BnaA03g51810D
	chrA03	29723388	29723697	310	-0.229	strongHypo	7.59e-07		Exon (GSBRNA2T00051592001/BnaA03g54750D, exon 4 of 10)	chrA03	29722068	29724770	2703	-	1382	BnaA03g54750D
	chrA03	29724557	29724716	160	-0.358	strongHypo	8.48e-07		5' UTR	chrA03	29722068	29724770	2703	-	213	BnaA03g54750D
	chrA03	29728578	29728677	100	-0.347	strongHypo	9.14e-05		Distal Intergenic	chrA03	29722068	29724770	2703	-	-3907	BnaA03g54750D
	chrA03	29729252	29729417	166	0.35	strongHyper	2.15e-13		Distal Intergenic	chrA03	29722068	29724770	2703	-	-4647	BnaA03g54750D
	chrA03	29733595	29733722	128	-0.365	strongHypo	2.74e-12		Distal Intergenic	chrA03	29722068	29724770	2703	-	-8952	BnaA03g54750D
	chrA03	29734814	29735329	516	-0.349	strongHypo	2.43e-09		Distal Intergenic	chrA03	29722068	29724770	2703	-	-10559	BnaA03g54750D
	chrA04	2265369	2265863	495	-0.264	strongHypo	7.17e-11		Distal Intergenic	chrA04	2305009	2308771	3763	+	-39640	BnaA04g03410D
	chrA04	2277565	2277866	302	-0.477	strongHypo	1.42e-18		Distal Intergenic	chrA04	2305009	2308771	3763	+	-27444	BnaA04g03410D
	chrA04	2282279	2282494	216	-0.283	strongHypo	9.87e-05		Distal Intergenic	chrA04	2305009	2308771	3763	+	-22730	BnaA04g03410D
	chrA04	2287007	2287596	590	-0.276	strongHypo	1.22e-10		Distal Intergenic	chrA04	2305009	2308771	3763	+	-18002	BnaA04g03410D
	chrA04	2307246	2307736	491	0.27	strongHyper	2.02e-25		Intron (GSBRNA2T00126330001/BnaA04g03410D, intron 1 of 1)	chrA04	2305009	2308771	3763	+	2727	BnaA04g03410D
	chrA04	6106888	6107876	989	-0.201	strongHypo	1.51e-46		Exon (GSBRNA2T00068454001/BnaA04g07310D, exon 3 of 9)	chrA04	6106227	6108934	2708	+	1649	BnaA04g07310D
	chrA04	9672460	9672672	213	-0.372	strongHypo	1.19e-08		Promoter (<=1kb)	chrA04	9673331	9674904	1574	+	-871	BnaA04g11160D
	chrA04	9675380	9675494	115	-0.264	strongHypo	1.3e-07		Distal Intergenic	chrA04	9673331	9674904	1574	+	2163	BnaA04g11160D
	chrA04	9678299	9678600	302	-0.335	strongHypo	3.24e-06		Distal Intergenic	chrA04	9673331	9674904	1574	+	5269	BnaA04g11160D
	chrA04	15833878	15835012	1135	-0.204	strongHypo	7.11e-29		Promoter (<=1kb)	chrA04	15834184	15836504	2321	+	0	BnaA04g20620D
	chrA05	7862759	7863013	255	-0.569	strongHypo	6.52e-11		Distal Intergenic	chrA05	7854978	7858343	3366	-	-4670	BnaA05g13130D
	chrA05	7863774	7864379	606	-0.312	strongHypo	9.52e-24		Distal Intergenic	chrA05	7854978	7858343	3366	-	-6036	BnaA05g13130D
	chrA05	12526932	12527110	179	-0.209	strongHypo	3.74e-21		Promoter (1-2kb)	chrA05	12523968	12526094	2127	-	-1016	BnaA05g17620D
	chrA05	12530356	12530568	213	-0.265	strongHypo	2.56e-08		Exon (GSBRNA2T00023920001/BnaA05g17630D, exon 5 of 10)	chrA05	12529119	12533186	4068	-	2830	BnaA05g17630D
	chrA05	12532790	12533043	254	-0.273	strongHypo	3.31e-23		Exon (GSBRNA2T00023920001/BnaA05g17630D, exon 1 of 10)	chrA05	12529119	12533186	4068	-	396	BnaA05g17630D
	chrA05	13506342	13506648	307	-0.369	strongHypo	4e-07		Distal Intergenic	chrA05	13507102	13507866	765	-	1524	BnaA05g18260D
	chrA05	20046895	20046990	96	-0.402	strongHypo	8.05e-08		Distal Intergenic	chrA05	20044796	20045669	874	+	2194	BnaA05g28040D
	chrA06	1687889	1688344	456	-0.346	strongHypo	2.48e-16		Distal Intergenic	chrA06	1690007	1692208	2202	-	4319	BnaA06g02840D
	chrA06	3795634	3795774	141	-0.207	strongHypo	0.00187		Distal Intergenic	chrA06	3790631	3792064	1434	+	5143	BnaA06g07100D
	chrA06	9251621	9251698	78	-0.489	strongHypo	8.88e-08		Distal Intergenic	chrA06	9247320	9250072	2753	+	4378	BnaA06g16450D
	chrA06	10932375	10932540	166	-0.275	strongHypo	6.54e-08		Distal Intergenic	chrA06	10947380	10948564	1185	-	16189	BnaA06g18650D
	chrA06	12052047	12052071	25	-0.449	strongHypo	8.24e-07		Distal Intergenic	chrA06	12066856	12067979	1124	+	-14809	BnaA06g19560D
	chrA06	12063367	12063550	184	-0.332	strongHypo	3.57e-05		Distal Intergenic	chrA06	12066856	12067979	1124	+	-3489	BnaA06g19560D
	chrA06	14676082	14676524	443	-0.312	strongHypo	4.09e-18		Promoter (<=1kb)	chrA06	14676893	14677398	506	+	-811	BnaA06g21150D
	chrA06	14677123	14677247	125	-0.5	strongHypo	4.35e-07		Exon (GSBRNA2T00109753001/BnaA06g21150D, exon 2 of 2)	chrA06	14676893	14677398	506	+	354	BnaA06g21150D
	chrA06_random	936911	937109	199	0.522	strongHyper	1.83e-17		Distal Intergenic	chrA06_random	941499	942862	1364	+	-4588	BnaA06g38860D
	chrA06_random	942687	944568	1882	-0.31	strongHypo	1.3e-42		Exon (GSBRNA2T00016645001/BnaA06g38860D, exon 7 of 7)	chrA06_random	941499	942862	1364	+	3069	BnaA06g38860D
	chrA06_random	1596941	1597067	127	-0.296	strongHypo	2.2e-05		Distal Intergenic	chrA06_random	1607442	1609566	2125	+	-10501	BnaA06g39550D
	chrA06_random	1606768	1606800	33	-0.393	strongHypo	1.34e-05		Promoter (<=1kb)	chrA06_random	1607442	1609566	2125	+	-674	BnaA06g39550D
	chrA06_random	1607533	1607975	443	-0.297	strongHypo	6.93e-28		Exon (GSBRNA2T00045692001/BnaA06g39550D, exon 2 of 9)	chrA06_random	1607442	1609566	2125	+	533	BnaA06g39550D
	chrA06_random	1609108	1609486	379	-0.208	strongHypo	2.4e-16		Exon (GSBRNA2T00045692001/BnaA06g39550D, exon 8 of 9)	chrA06_random	1607442	1609566	2125	+	2044	BnaA06g39550D
	chrA07	3981318	3981806	489	-0.276	strongHypo	2.38e-07		Distal Intergenic	chrA07	3990296	3990430	135	+	-8978	BnaA07g03940D
	chrA07	3986523	3986730	208	-0.4	strongHypo	3.18e-10		Distal Intergenic	chrA07	3990296	3990430	135	+	-3773	BnaA07g03940D
	chrA07	4503949	4504182	234	-0.301	strongHypo	9.74e-08		Promoter (<=1kb)	chrA07	4501049	4503527	2479	-	-655	BnaA07g04290D
	chrA08	798675	798821	147	-0.308	strongHypo	6.82e-09		Promoter (1-2kb)	chrA08	799899	800885	987	+	-1224	BnaA08g01060D
	chrA08	802837	803183	347	-0.359	strongHypo	1.25e-06		Distal Intergenic	chrA08	799899	800885	987	+	3284	BnaA08g01060D
	chrA08	811800	811834	35	0.464	strongHyper	4.98e-13		Distal Intergenic	chrA08	799899	800885	987	+	11935	BnaA08g01060D
	chrA08	825928	826429	502	-0.336	strongHypo	2.85e-09		Distal Intergenic	chrA08	799899	800885	987	+	26530	BnaA08g01060D
	chrA08	3724871	3725069	199	-0.259	strongHypo	1.64e-05		Distal Intergenic	chrA08	3715069	3720455	5387	-	-4614	BnaA08g04370D
	chrA08	9690619	9690640	22	-0.294	strongHypo	2.78e-05		Exon (GSBRNA2T00126739001/BnaA08g10450D, exon 1 of 13)	chrA08	9690266	9698226	7961	+	374	BnaA08g10450D
	chrA08_random	135398	137205	1808	-0.34	strongHypo	4.52e-118		Distal Intergenic	chrA08_random	149010	149407	398	-	14009	BnaA08g29300D
	chrA09	2870829	2870927	99	-0.21	strongHypo	0.000198		Distal Intergenic	chrA09	2867855	2869402	1548	+	3072	BnaA09g05890D
	chrA09	7050361	7050743	383	-0.269	strongHypo	4.76e-07		Distal Intergenic	chrA09	7051301	7055138	3838	-	4777	BnaA09g12990D
	chrA09	7051364	7052700	1337	-0.208	strongHypo	2.59e-23		Exon (GSBRNA2T00082976001/BnaA09g12990D, exon 8 of 9)	chrA09	7051301	7055138	3838	-	3774	BnaA09g12990D
	chrA09	7052978	7053781	804	-0.207	strongHypo	3.75e-13		Exon (GSBRNA2T00082976001/BnaA09g12990D, exon 3 of 9)	chrA09	7051301	7055138	3838	-	2160	BnaA09g12990D
	chrA09	8004433	8004629	197	-0.218	strongHypo	0.000464		Distal Intergenic	chrA09	8007787	8014698	6912	+	-3354	BnaA09g14010D
	chrA09	10827740	10827819	80	-0.268	strongHypo	6.15e-05		Distal Intergenic	chrA09	10831175	10833759	2585	+	-3435	BnaA09g17670D
	chrA09	10953832	10954571	740	-0.207	strongHypo	2.45e-20		Exon (GSBRNA2T00058029001/BnaA09g17800D, exon 2 of 10)	chrA09	10953000	10955977	2978	+	1571	BnaA09g17800D
	chrA09	10956444	10957017	574	-0.22	strongHypo	1.94e-09		Distal Intergenic	chrA09	10953000	10955977	2978	+	4017	BnaA09g17800D
	chrA09	15314919	15315227	309	-0.407	strongHypo	1.51e-07		Exon (GSBRNA2T00145659001/BnaA09g22750D, exon 4 of 17)	chrA09	15310638	15316067	5430	-	1148	BnaA09g22750D
	chrA09	15315579	15316297	719	-0.288	strongHypo	5.65e-17		Promoter (<=1kb)	chrA09	15310638	15316067	5430	-	0	BnaA09g22750D
	chrA09	18097365	18097702	338	-0.281	strongHypo	1.04e-06		Distal Intergenic	chrA09	18049586	18050889	1304	+	48116	BnaA09g25120D
	chrA09	18099145	18099376	232	-0.326	strongHypo	7e-08		Distal Intergenic	chrA09	18049586	18050889	1304	+	49790	BnaA09g25120D
	chrA09	18100551	18100722	172	-0.231	strongHypo	0.000794		Distal Intergenic	chrA09	18049586	18050889	1304	+	51136	BnaA09g25120D
	chrA09	18116088	18116384	297	-0.286	strongHypo	4.09e-08		Distal Intergenic	chrA09	18049586	18050889	1304	+	66798	BnaA09g25120D
	chrA09	18754698	18755000	303	-0.431	strongHypo	1.6e-16		Distal Intergenic	chrA09	18767406	18770428	3023	+	-12708	BnaA09g25690D
	chrA09	18777109	18777817	709	-0.2	strongHypo	2.84e-10		Distal Intergenic	chrA09	18767406	18770428	3023	+	10411	BnaA09g25690D
	chrA09	18989666	18989733	68	-0.256	strongHypo	2.47e-05		Distal Intergenic	chrA09	18965351	18974100	8750	-	-15633	BnaA09g25870D
	chrA09	19005600	19006198	599	-0.246	strongHypo	7.05e-13		Distal Intergenic	chrA09	18965351	18974100	8750	-	-32098	BnaA09g25870D
	chrA09	19012005	19012220	216	-0.229	strongHypo	5.46e-05		Distal Intergenic	chrA09	18965351	18974100	8750	-	-38120	BnaA09g25870D
	chrA09	20819568	20819902	335	-0.241	strongHypo	1.72e-11		Promoter (1-2kb)	chrA09	20820814	20823440	2627	+	-1246	BnaA09g27730D
	chrA09	20873289	20873594	306	-0.234	strongHypo	4.76e-17		Distal Intergenic	chrA09	20871504	20872779	1276	+	2090	BnaA09g27840D
	chrA09	20873930	20874454	525	-0.276	strongHypo	2.56e-14		Distal Intergenic	chrA09	20871504	20872779	1276	+	2950	BnaA09g27840D
	chrA09	31510646	31512639	1994	-0.579	strongHypo	0		Promoter (<=1kb)	chrA09	31510566	31512617	2052	-	0	BnaA09g46380D
	chrA09	31903607	31903914	308	-0.222	strongHypo	2.64e-11		Intron (GSBRNA2T00035406001/BnaA09g47320D, intron 11 of 11)	chrA09	31898538	31904158	5621	-	551	BnaA09g47320D
	chrA09_random	2791225	2791481	257	-0.42	strongHypo	3.18e-05		Distal Intergenic	chrA09_random	2800912	2802626	1715	+	-9687	BnaA09g54770D
	chrA09_random	2805182	2805294	113	-0.424	strongHypo	2.23e-10		Distal Intergenic	chrA09_random	2800912	2802626	1715	+	4382	BnaA09g54770D
	chrA09_random	3376756	3377254	499	0.527	strongHyper	5.8e-92		Promoter (<=1kb)	chrA09_random	3376666	3377209	544	-	0	BnaA09g55690D
	chrA10	1252718	1252995	278	-0.334	strongHypo	1.44e-14		Distal Intergenic	chrA10	1251967	1252468	502	+	1028	BnaA10g02420D
	chrA10	5082447	5082538	92	-0.307	strongHypo	2.25e-09		Promoter (<=1kb)	chrA10	5083435	5086639	3205	+	-988	BnaA10g06620D
	chrA10	13247955	13248261	307	-0.327	strongHypo	4.29e-10		Distal Intergenic	chrA10	13254600	13256706	2107	+	-6645	BnaA10g18210D
	chrA10	16274559	16274667	109	-0.304	strongHypo	1.63e-09		Distal Intergenic	chrA10	16275728	16277358	1631	-	2799	BnaA10g25230D
	chrA10	16276699	16277356	658	-0.285	strongHypo	2.16e-43		Exon (GSBRNA2T00136292001/BnaA10g25230D, exon 1 of 8)	chrA10	16275728	16277358	1631	-	659	BnaA10g25230D
	chrA10	16277929	16278013	85	-0.313	strongHypo	1.43e-07		Promoter (<=1kb)	chrA10	16275728	16277358	1631	-	-655	BnaA10g25230D
	chrAnn_random	8408256	8408512	257	-0.21	strongHypo	0.001		Distal Intergenic	chrAnn_random	8688581	8689584	1004	+	-280325	BnaAnng08130D
	chrAnn_random	8481151	8481205	55	-0.367	strongHypo	6.82e-05		Distal Intergenic	chrAnn_random	8688581	8689584	1004	+	-207430	BnaAnng08130D
	chrAnn_random	8553234	8553281	48	-0.262	strongHypo	1.23e-08		Distal Intergenic	chrAnn_random	8688581	8689584	1004	+	-135347	BnaAnng08130D
	chrAnn_random	8688638	8688891	254	-0.247	strongHypo	2.55e-10		Exon (GSBRNA2T00086412001/BnaAnng08130D, exon 2 of 6)	chrAnn_random	8688581	8689584	1004	+	310	BnaAnng08130D
	chrAnn_random	9308112	9308297	186	0.358	strongHyper	1.41e-16		Exon (GSBRNA2T00087152001/BnaAnng08890D, exon 6 of 7)	chrAnn_random	9306850	9309193	2344	-	1081	BnaAnng08890D
	chrAnn_random	11315502	11315534	33	-0.619	strongHypo	2.01e-21		Promoter (1-2kb)	chrAnn_random	11317014	11318141	1128	+	-1512	BnaAnng10430D
	chrAnn_random	14112917	14113402	486	-0.59	strongHypo	1.56e-27		Exon (GSBRNA2T00014065001/BnaAnng13130D, exon 9 of 11)	chrAnn_random	14110842	14117812	6971	+	2560	BnaAnng13130D
	chrAnn_random	16829019	16829457	439	-0.246	strongHypo	1.29e-09		Promoter (2-3kb)	chrAnn_random	16831773	16838956	7184	+	-2754	BnaAnng15890D
	chrAnn_random	16834296	16836648	2353	-0.209	strongHypo	2.36e-78		Exon (GSBRNA2T00025710001/BnaAnng15890D, exon 12 of 22)	chrAnn_random	16831773	16838956	7184	+	4875	BnaAnng15890D
	chrAnn_random	27435643	27436245	603	-0.395	strongHypo	2.14e-35		Promoter (2-3kb)	chrAnn_random	27438020	27438325	306	+	-2377	BnaAnng23940D
	chrAnn_random	32690126	32690324	199	-0.332	strongHypo	9.93e-12		Exon (GSBRNA2T00080440001/BnaAnng28580D, exon 9 of 9)	chrAnn_random	32687753	32690552	2800	+	2571	BnaAnng28580D
	chrAnn_random	32690823	32691013	191	-0.234	strongHypo	0.0063		Distal Intergenic	chrAnn_random	32687753	32690552	2800	+	3260	BnaAnng28580D
	chrAnn_random	32707435	32708186	752	-0.244	strongHypo	9.58e-12		Distal Intergenic	chrAnn_random	32687753	32690552	2800	+	20433	BnaAnng28580D
	chrAnn_random	32709297	32709392	96	-0.399	strongHypo	1.3e-13		Distal Intergenic	chrAnn_random	32687753	32690552	2800	+	21639	BnaAnng28580D
	chrAnn_random	32709793	32709914	122	-0.409	strongHypo	4.3e-08		Distal Intergenic	chrAnn_random	32687753	32690552	2800	+	22161	BnaAnng28580D
	chrAnn_random	32715661	32715692	32	-0.433	strongHypo	9.51e-08		Distal Intergenic	chrAnn_random	32687753	32690552	2800	+	27939	BnaAnng28580D
	chrAnn_random	32864189	32864234	46	0.258	strongHyper	6.61e-08		Exon (GSBRNA2T00080983001/BnaAnng28690D, exon 6 of 9)	chrAnn_random	32863221	32865994	2774	-	1805	BnaAnng28690D
	chrAnn_random	32870756	32870796	41	-0.395	strongHypo	7.42e-05		Distal Intergenic	chrAnn_random	32863221	32865994	2774	-	-4802	BnaAnng28690D
	chrAnn_random	36657186	36657487	302	-0.229	strongHypo	5.46e-15		Exon (GSBRNA2T00093667001/BnaAnng32100D, exon 2 of 2)	chrAnn_random	36657360	36658496	1137	-	1310	BnaAnng32100D
	chrAnn_random	37618518	37619002	485	-0.363	strongHypo	5.78e-21		Distal Intergenic	chrAnn_random	37625922	37628202	2281	-	9684	BnaAnng32960D
	chrAnn_random	37631296	37631399	104	-0.231	strongHypo	2.11e-05		Distal Intergenic	chrAnn_random	37625922	37628202	2281	-	-3197	BnaAnng32960D
	chrAnn_random	37859982	37860441	460	-0.252	strongHypo	2.01e-17		Distal Intergenic	chrAnn_random	37860508	37861004	497	-	1022	BnaAnng33190D
	chrAnn_random	38143225	38143463	239	-0.207	strongHypo	6.21e-05		Promoter (<=1kb)	chrAnn_random	38143252	38143561	310	+	0	BnaAnng33470D
	chrAnn_random	38735663	38735751	89	-0.236	strongHypo	7.17e-05		Exon (GSBRNA2T00004137001/BnaAnng33990D, exon 6 of 9)	chrAnn_random	38734828	38736935	2108	-	1272	BnaAnng33990D
	chrAnn_random	40339441	40339837	397	-0.214	strongHypo	9.03e-07		Distal Intergenic	chrAnn_random	40330483	40331498	1016	-	-8339	BnaAnng35580D
	chrAnn_random	40340878	40340999	122	-0.224	strongHypo	0.00013		Distal Intergenic	chrAnn_random	40330483	40331498	1016	-	-9501	BnaAnng35580D
	chrAnn_random	43431014	43431069	56	-0.268	strongHypo	1.82e-07		Distal Intergenic	chrAnn_random	43450020	43450154	135	-	19140	BnaAnng38370D
	chrAnn_random	43447443	43447509	67	-0.459	strongHypo	1.13e-06		Distal Intergenic	chrAnn_random	43450020	43450154	135	-	2711	BnaAnng38370D
	chrAnn_random	44552303	44553106	804	-0.202	strongHypo	1.2e-287		Distal Intergenic	chrAnn_random	44547857	44547991	135	-	-5115	BnaAnng39190D
	chrAnn_random	44557441	44558110	670	-0.213	strongHypo	3.56e-13		Distal Intergenic	chrAnn_random	44547857	44547991	135	-	-10119	BnaAnng39190D
	chrAnn_random	45145637	45145674	38	-0.231	strongHypo	1.2e-10		Distal Intergenic	chrAnn_random	45161102	45161337	236	-	15700	BnaAnng39620D
	chrAnn_random	45150166	45150380	215	-0.202	strongHypo	5.29e-07		Distal Intergenic	chrAnn_random	45161102	45161337	236	-	11171	BnaAnng39620D
	chrAnn_random	46620466	46620479	14	-0.295	strongHypo	4.61e-09		Distal Intergenic	chrAnn_random	46629151	46630391	1241	+	-8685	BnaAnng40720D
	chrAnn_random	46652745	46653388	644	-0.241	strongHypo	2.27e-13		Distal Intergenic	chrAnn_random	46630497	46630987	491	+	22891	BnaAnng40730D
	chrC01	609269	609384	116	-0.351	strongHypo	4.88e-05		Distal Intergenic	chrC01	616931	618207	1277	-	8938	BnaC01g01300D
	chrC01	617425	618492	1068	-0.223	strongHypo	8.84e-67		Promoter (<=1kb)	chrC01	616931	618207	1277	-	0	BnaC01g01300D
	chrC01	8345667	8346284	618	-0.213	strongHypo	1.64e-20		Exon (GSBRNA2T00138203001/BnaC01g12990D, exon 2 of 4)	chrC01	8345844	8346765	922	-	1098	BnaC01g12990D
	chrC01	9588304	9588382	79	-0.269	strongHypo	1.92e-05		Promoter (2-3kb)	chrC01	9590524	9590833	310	+	-2220	BnaC01g14320D
	chrC01	9589291	9590157	867	-0.231	strongHypo	2.08e-41		Promoter (1-2kb)	chrC01	9590524	9590833	310	+	-1233	BnaC01g14320D
	chrC01	9591853	9593952	2100	-0.23	strongHypo	1.5e-65		Distal Intergenic	chrC01	9590524	9590833	310	+	3428	BnaC01g14320D
	chrC01	9594384	9594666	283	-0.216	strongHypo	3.58e-07		Promoter (1-2kb)	chrC01	9596207	9600729	4523	+	-1823	BnaC01g14330D
	chrC01	9597566	9597668	103	-0.236	strongHypo	0.00251		Exon (GSBRNA2T00048676001/BnaC01g14330D, exon 2 of 3)	chrC01	9596207	9600729	4523	+	1461	BnaC01g14330D
	chrC01	9598148	9598741	594	-0.337	strongHypo	3.11e-10		Intron (GSBRNA2T00048676001/BnaC01g14330D, intron 2 of 2)	chrC01	9596207	9600729	4523	+	2534	BnaC01g14330D
	chrC01	9599056	9599487	432	-0.293	strongHypo	0.000333		Intron (GSBRNA2T00048676001/BnaC01g14330D, intron 2 of 2)	chrC01	9596207	9600729	4523	+	3280	BnaC01g14330D
	chrC01	9600373	9600937	565	-0.26	strongHypo	2.62e-28		Exon (GSBRNA2T00048676001/BnaC01g14330D, exon 3 of 3)	chrC01	9596207	9600729	4523	+	4730	BnaC01g14330D
	chrC01	9601247	9601918	672	-0.204	strongHypo	3.39e-19		Distal Intergenic	chrC01	9596207	9600729	4523	+	5711	BnaC01g14330D
	chrC01	9619247	9619340	94	-0.325	strongHypo	1.18e-07		Distal Intergenic	chrC01	9596207	9600729	4523	+	23133	BnaC01g14330D
	chrC01	9925415	9925470	56	-0.349	strongHypo	4.55e-06		Distal Intergenic	chrC01	9929884	9931562	1679	+	-4469	BnaC01g14640D
	chrC01	9927744	9928324	581	0.348	strongHyper	8.42e-20		Promoter (2-3kb)	chrC01	9929884	9931562	1679	+	-2140	BnaC01g14640D
	chrC01	9928759	9929240	482	0.533	strongHyper	3.81e-27		Promoter (1-2kb)	chrC01	9929884	9931562	1679	+	-1125	BnaC01g14640D
	chrC01	9930721	9930739	19	0.737	strongHyper	8e-18		Intron (GSBRNA2T00048732001/BnaC01g14640D, intron 1 of 3)	chrC01	9929884	9931562	1679	+	855	BnaC01g14640D
	chrC01	14965325	14965545	221	-0.25	strongHypo	7.35e-10		Promoter (<=1kb)	chrC01	14962623	14965362	2740	-	0	BnaC01g21480D
	chrC01	14986935	14987063	129	-0.255	strongHypo	1.14e-08		Distal Intergenic	chrC01	14985011	14985334	324	+	2052	BnaC01g21490D
	chrC01	17171886	17171947	62	-0.229	strongHypo	7.58e-10		Distal Intergenic	chrC01	17172432	17176588	4157	-	4702	BnaC01g23530D
	chrC01	17172954	17173000	47	-0.21	strongHypo	9.59e-08		Intron (GSBRNA2T00090831001/BnaC01g23530D, intron 2 of 13)	chrC01	17172432	17176588	4157	-	3634	BnaC01g23530D
	chrC01	17175313	17175445	133	-0.22	strongHypo	5.36e-05		Exon (GSBRNA2T00090831001/BnaC01g23530D, exon 5 of 14)	chrC01	17172432	17176588	4157	-	1275	BnaC01g23530D
	chrC01	23057776	23058096	321	-0.233	strongHypo	3.4e-08		Exon (GSBRNA2T00126116001/BnaC01g26260D, exon 2 of 10)	chrC01	23056155	23058419	2265	-	643	BnaC01g26260D
	chrC01	28470809	28471001	193	-0.457	strongHypo	4.16e-09		Distal Intergenic	chrC01	28462665	28468211	5547	+	8336	BnaC01g30070D
	chrC01	28477010	28478278	1269	-0.245	strongHypo	2.73e-48		Distal Intergenic	chrC01	28462665	28468211	5547	+	15613	BnaC01g30070D
	chrC01	28478670	28478770	101	-0.245	strongHypo	3.46e-11		Distal Intergenic	chrC01	28462665	28468211	5547	+	16105	BnaC01g30070D
	chrC01	30021111	30021588	478	-0.206	strongHypo	5.1e-07		Distal Intergenic	chrC01	30004561	30004843	283	+	17027	BnaC01g31250D
	chrC01	30022670	30023135	466	-0.257	strongHypo	1.05e-10		Distal Intergenic	chrC01	30004561	30004843	283	+	18574	BnaC01g31250D
	chrC01	30024583	30025074	492	-0.289	strongHypo	8.34e-10		Distal Intergenic	chrC01	30004561	30004843	283	+	20513	BnaC01g31250D
	chrC01_random	183432	183514	83	-0.732	strongHypo	1.59e-21		Promoter (1-2kb)	chrC01_random	185015	187512	2498	+	-1583	BnaC01g40940D
	chrC01_random	184427	184597	171	-0.395	strongHypo	8.29e-06		Promoter (<=1kb)	chrC01_random	185015	187512	2498	+	-588	BnaC01g40940D
	chrC01_random	184997	185812	816	-0.295	strongHypo	5.64e-20		Promoter (<=1kb)	chrC01_random	185015	187512	2498	+	0	BnaC01g40940D
	chrC01_random	187039	187272	234	-0.374	strongHypo	1.42e-19		Exon (GSBRNA2T00034212001/BnaC01g40940D, exon 9 of 11)	chrC01_random	185015	187512	2498	+	2257	BnaC01g40940D
	chrC01_random	187597	188748	1152	-0.206	strongHypo	7.13e-12		Distal Intergenic	chrC01_random	185015	187512	2498	+	3733	BnaC01g40940D
	chrC01_random	189115	189331	217	-0.337	strongHypo	2.23e-14		Distal Intergenic	chrC01_random	185015	187512	2498	+	4316	BnaC01g40940D
	chrC01_random	786184	786293	110	-0.402	strongHypo	1.67e-08		Intron (GSBRNA2T00022549001/BnaC01g41600D, intron 1 of 2)	chrC01_random	782944	787735	4792	-	1551	BnaC01g41600D
	chrC01_random	1845813	1846173	361	-0.295	strongHypo	1.9e-10		Distal Intergenic	chrC01_random	1855201	1857686	2486	-	11873	BnaC01g42670D
	chrC01_random	1846923	1846987	65	-0.328	strongHypo	9.2e-06		Distal Intergenic	chrC01_random	1855201	1857686	2486	-	10763	BnaC01g42670D
	chrC01_random	1855434	1855633	200	-0.221	strongHypo	7.96e-07		Exon (GSBRNA2T00082554001/BnaC01g42670D, exon 10 of 11)	chrC01_random	1855201	1857686	2486	-	2252	BnaC01g42670D
	chrC01_random	1856049	1856414	366	-0.215	strongHypo	0.000107		Exon (GSBRNA2T00082554001/BnaC01g42670D, exon 7 of 11)	chrC01_random	1855201	1857686	2486	-	1637	BnaC01g42670D
	chrC01_random	3923198	3923416	219	-0.235	strongHypo	1.19e-06		Distal Intergenic	chrC01_random	3919973	3920978	1006	+	3443	BnaC01g44340D
	chrC02	1476392	1476631	240	-0.224	strongHypo	2.8e-09		Exon (GSBRNA2T00080023001/BnaC02g03160D, exon 3 of 4)	chrC02	1474310	1477776	3467	+	2321	BnaC02g03160D
	chrC02	1477244	1479864	2621	-0.25	strongHypo	8.4e-97		Exon (GSBRNA2T00080023001/BnaC02g03160D, exon 4 of 4)	chrC02	1474310	1477776	3467	+	5554	BnaC02g03160D
	chrC02	6472698	6473193	496	-0.33	strongHypo	7.74e-14		Distal Intergenic	chrC02	6473386	6475687	2302	-	2989	BnaC02g11220D
	chrC02	6474069	6474828	760	-0.24	strongHypo	4.42e-18		Exon (GSBRNA2T00114936001/BnaC02g11220D, exon 4 of 9)	chrC02	6473386	6475687	2302	-	1618	BnaC02g11220D
	chrC02	6475282	6475958	677	-0.262	strongHypo	1.43e-16		Promoter (<=1kb)	chrC02	6473386	6475687	2302	-	0	BnaC02g11220D
	chrC02	10475535	10475860	326	-0.267	strongHypo	2.1e-06		Exon (GSBRNA2T00102217001/BnaC02g14960D, exon 6 of 12)	chrC02	10474602	10476963	2362	-	1428	BnaC02g14960D
	chrC02	13001976	13002201	226	-0.368	strongHypo	7.35e-09		Distal Intergenic	chrC02	12995951	12996364	414	-	-5837	BnaC02g17440D
	chrC02	13008331	13009482	1152	-0.217	strongHypo	2.67e-63		Distal Intergenic	chrC02	12995951	12996364	414	-	-13118	BnaC02g17440D
	chrC02	15287193	15287289	97	-0.432	strongHypo	1.19e-09		Promoter (<=1kb)	chrC02	15286280	15287130	851	-	-159	BnaC02g19060D
	chrC02	15287867	15288002	136	-0.277	strongHypo	1.74e-09		Promoter (<=1kb)	chrC02	15286280	15287130	851	-	-872	BnaC02g19060D
	chrC02	25868294	25868379	86	-0.505	strongHypo	1.61e-07		Distal Intergenic	chrC02	25864748	25867218	2471	+	3631	BnaC02g27890D
	chrC02	25871034	25871090	57	-0.512	strongHypo	2.69e-06		Distal Intergenic	chrC02	25864748	25867218	2471	+	6342	BnaC02g27890D
	chrC02	25871601	25871829	229	-0.374	strongHypo	3.24e-08		Distal Intergenic	chrC02	25864748	25867218	2471	+	7081	BnaC02g27890D
	chrC02	25872161	25872268	108	-0.36	strongHypo	4.06e-05		Distal Intergenic	chrC02	25864748	25867218	2471	+	7520	BnaC02g27890D
	chrC02	26893834	26893874	41	-0.244	strongHypo	5.19e-05		Distal Intergenic	chrC02	26863938	26865440	1503	+	29936	BnaC02g28300D
	chrC02	30480778	30480981	204	-0.213	strongHypo	2.07e-27		Exon (GSBRNA2T00024353001/BnaC02g29620D, exon 7 of 9)	chrC02	30480383	30482798	2416	-	2020	BnaC02g29620D
	chrC02	32372046	32372445	400	-0.335	strongHypo	8.44e-17		Exon (GSBRNA2T00103820001/BnaC02g30590D, exon 4 of 8)	chrC02	32371475	32373479	2005	+	970	BnaC02g30590D
	chrC02	32373633	32373989	357	-0.278	strongHypo	3.13e-15		Exon (GSBRNA2T00103821001/BnaC02g30600D, exon 1 of 3)	chrC02	32373620	32373940	321	+	369	BnaC02g30600D
	chrC02	32375077	32376024	948	-0.27	strongHypo	1.67e-27		Distal Intergenic	chrC02	32373620	32373940	321	+	2404	BnaC02g30600D
	chrC02	32387254	32387978	725	-0.42	strongHypo	3.82e-34		Exon (GSBRNA2T00103824001/BnaC02g30610D, exon 6 of 8)	chrC02	32386259	32387977	1719	+	1719	BnaC02g30610D
	chrC02	32388637	32388723	87	-0.266	strongHypo	0.000386		Distal Intergenic	chrC02	32386259	32387977	1719	+	2464	BnaC02g30610D
	chrC02	32393225	32393595	371	-0.205	strongHypo	0.0034		Distal Intergenic	chrC02	32386259	32387977	1719	+	7336	BnaC02g30610D
	chrC02	33417794	33417906	113	-0.388	strongHypo	6.16e-07		Distal Intergenic	chrC02	33423255	33424305	1051	+	-5461	BnaC02g31260D
	chrC02	33423675	33424043	369	-0.378	strongHypo	3e-15		Exon (GSBRNA2T00062500001/BnaC02g31260D, exon 2 of 5)	chrC02	33423255	33424305	1051	+	788	BnaC02g31260D
	chrC02	33430598	33430989	392	-0.455	strongHypo	6.82e-21		Distal Intergenic	chrC02	33423255	33424305	1051	+	7734	BnaC02g31260D
	chrC02	33945200	33945292	93	-0.497	strongHypo	9.15e-10		Distal Intergenic	chrC02	33944686	33944886	201	+	606	BnaC02g31670D
	chrC02	34127775	34127785	11	-0.609	strongHypo	5.93e-09		Distal Intergenic	chrC02	34131118	34133637	2520	-	5862	BnaC02g31770D
	chrC02	36285635	36285706	72	-0.664	strongHypo	2.18e-18		Distal Intergenic	chrC02	36283763	36284921	1159	+	1943	BnaC02g33970D
	chrC02	38617461	38617570	110	-0.223	strongHypo	0.000126		Promoter (1-2kb)	chrC02	38618600	38619691	1092	+	-1139	BnaC02g35740D
	chrC02	40023219	40023621	403	-0.275	strongHypo	3.3e-05		Promoter (1-2kb)	chrC02	40016157	40022051	5895	-	-1570	BnaC02g37070D
	chrC02	41525191	41525299	109	-0.232	strongHypo	2.33e-08		Exon (GSBRNA2T00120677001/BnaC02g38600D, exon 6 of 6)	chrC02	41525241	41526208	968	-	1017	BnaC02g38600D
	chrC02	42746521	42746546	26	-0.591	strongHypo	1.41e-09		Distal Intergenic	chrC02	42749900	42752870	2971	+	-3379	BnaC02g39840D
	chrC02	42748227	42749065	839	-0.314	strongHypo	3.07e-22		Promoter (1-2kb)	chrC02	42749900	42752870	2971	+	-1673	BnaC02g39840D
	chrC02_random	4369986	4370222	237	-0.299	strongHypo	5.39e-10		Promoter (1-2kb)	chrC02_random	4371550	4374075	2526	+	-1564	BnaC02g48170D
	chrC02_random	4371703	4371939	237	-0.484	strongHypo	2.53e-10		Intron (GSBRNA2T00048326001/BnaC02g48170D, intron 1 of 8)	chrC02_random	4371550	4374075	2526	+	389	BnaC02g48170D
	chrC02_random	4372495	4373087	593	-0.445	strongHypo	2.49e-34		Exon (GSBRNA2T00048326001/BnaC02g48170D, exon 3 of 9)	chrC02_random	4371550	4374075	2526	+	1537	BnaC02g48170D
	chrC02_random	4373406	4374271	866	-0.416	strongHypo	9.69e-32		Exon (GSBRNA2T00048326001/BnaC02g48170D, exon 8 of 9)	chrC02_random	4371550	4374075	2526	+	2721	BnaC02g48170D
	chrC02_random	4375459	4375537	79	-0.341	strongHypo	8.67e-24		Distal Intergenic	chrC02_random	4371550	4374075	2526	+	3987	BnaC02g48170D
	chrC03	12460479	12460554	76	-0.238	strongHypo	2.86e-07		Intron (GSBRNA2T00028705001/BnaC03g22560D, intron 1 of 4)	chrC03	12460216	12462181	1966	-	1702	BnaC03g22560D
	chrC03	12908527	12908661	135	-0.556	strongHypo	7.21e-13		Distal Intergenic	chrC03	12920342	12922472	2131	-	13945	BnaC03g23250D
	chrC03	19348163	19348282	120	-0.256	strongHypo	4.25e-05		Distal Intergenic	chrC03	19354149	19356791	2643	+	-5986	BnaC03g31500D
	chrC03	19351187	19351459	273	-0.282	strongHypo	9.71e-05		Promoter (2-3kb)	chrC03	19354149	19356791	2643	+	-2962	BnaC03g31500D
	chrC03	19352048	19352268	221	-0.301	strongHypo	2.17e-08		Promoter (2-3kb)	chrC03	19354149	19356791	2643	+	-2101	BnaC03g31500D
	chrC03	19356337	19357159	823	-0.275	strongHypo	1.35e-14		Exon (GSBRNA2T00153460001/BnaC03g31500D, exon 8 of 10)	chrC03	19354149	19356791	2643	+	3010	BnaC03g31500D
	chrC03	23609049	23609161	113	-0.518	strongHypo	4.63e-18		Promoter (<=1kb)	chrC03	23607063	23608492	1430	-	-669	BnaC03g38510D
	chrC03	25490016	25490968	953	-0.304	strongHypo	2.36e-27		Exon (GSBRNA2T00124009001/BnaC03g40550D, exon 3 of 11)	chrC03	25489374	25491376	2003	-	1360	BnaC03g40550D
	chrC03	26406035	26406073	39	-0.204	strongHypo	2.68e-09		Distal Intergenic	chrC03	26406847	26409021	2175	-	2986	BnaC03g41440D
	chrC03	27467613	27467693	81	-0.41	strongHypo	4.65e-07		Distal Intergenic	chrC03	27465766	27467224	1459	+	1927	BnaC03g42710D
	chrC03	28494557	28495185	629	-0.275	strongHypo	8.77e-17		Exon (GSBRNA2T00158359001/BnaC03g43450D, exon 2 of 7)	chrC03	28494177	28496138	1962	+	1008	BnaC03g43450D
	chrC03	28495636	28495712	77	-0.538	strongHypo	9.58e-10		Promoter (<=1kb)	chrC03	28496241	28496896	656	+	-605	BnaC03g43460D
	chrC03	28496436	28496866	431	-0.341	strongHypo	1.07e-14		3' UTR	chrC03	28496241	28496896	656	+	625	BnaC03g43460D
	chrC03	28497831	28498244	414	-0.253	strongHypo	3.27e-05		Distal Intergenic	chrC03	28496241	28496896	656	+	2003	BnaC03g43460D
	chrC03	28498879	28499132	254	-0.284	strongHypo	4.98e-08		Distal Intergenic	chrC03	28496241	28496896	656	+	2891	BnaC03g43460D
	chrC03	28500454	28500620	167	-0.302	strongHypo	2.32e-05		Distal Intergenic	chrC03	28496241	28496896	656	+	4379	BnaC03g43460D
	chrC03	31118142	31121405	3264	-0.321	strongHypo	7.46e-110		Promoter (<=1kb)	chrC03	31120068	31123708	3641	+	0	BnaC03g46210D
	chrC03	31122521	31123037	517	-0.334	strongHypo	3.84e-55		Exon (GSBRNA2T00150114001/BnaC03g46210D, exon 8 of 10)	chrC03	31120068	31123708	3641	+	2969	BnaC03g46210D
	chrC03	31123569	31124116	548	-0.27	strongHypo	4.49e-31		Exon (GSBRNA2T00150114001/BnaC03g46210D, exon 10 of 10)	chrC03	31120068	31123708	3641	+	4048	BnaC03g46210D
	chrC03	31127132	31130028	2897	-0.272	strongHypo	9.43e-145		Distal Intergenic	chrC03	31120068	31123708	3641	+	9960	BnaC03g46210D
	chrC03	31135878	31136043	166	0.381	strongHyper	5.77e-17		Distal Intergenic	chrC03	31120068	31123708	3641	+	15975	BnaC03g46210D
	chrC03	31136323	31136477	155	-0.627	strongHypo	2.75e-26		Distal Intergenic	chrC03	31120068	31123708	3641	+	16409	BnaC03g46210D
	chrC03	32244006	32244087	82	-0.386	strongHypo	9.44e-05		Promoter (1-2kb)	chrC03	32240012	32243043	3032	-	-1044	BnaC03g47260D
	chrC03	32244863	32245242	380	-0.201	strongHypo	1.38e-06		Promoter (2-3kb)	chrC03	32240012	32243043	3032	-	-2199	BnaC03g47260D
	chrC03	32446542	32446588	47	-0.259	strongHypo	5.28e-05		Exon (GSBRNA2T00125064001/BnaC03g47380D, exon 2 of 5)	chrC03	32446287	32447217	931	+	301	BnaC03g47380D
	chrC03	34063995	34064340	346	-0.324	strongHypo	4.94e-06		Distal Intergenic	chrC03	34065776	34067584	1809	-	3589	BnaC03g49130D
	chrC03	34192716	34193042	327	-0.276	strongHypo	4.73e-08		Promoter (<=1kb)	chrC03	34192995	34194144	1150	+	0	BnaC03g49270D
	chrC03	34193652	34193816	165	-0.306	strongHypo	2.46e-09		Exon (GSBRNA2T00079247001/BnaC03g49270D, exon 4 of 6)	chrC03	34192995	34194144	1150	+	821	BnaC03g49270D
	chrC03	34194702	34194773	72	-0.336	strongHypo	6.48e-08		Distal Intergenic	chrC03	34192995	34194144	1150	+	1778	BnaC03g49270D
	chrC03	38664380	38664397	18	-0.295	strongHypo	0.000154		Promoter (1-2kb)	chrC03	38661132	38663256	2125	-	-1141	BnaC03g53330D
	chrC03	40858244	40858521	278	-0.209	strongHypo	0.000134		Distal Intergenic	chrC03	40868365	40870895	2531	+	-10121	BnaC03g54050D
	chrC03	40861613	40862426	814	-0.253	strongHypo	4.93e-16		Distal Intergenic	chrC03	40868365	40870895	2531	+	-6752	BnaC03g54050D
	chrC03	40862776	40862896	121	-0.294	strongHypo	4.94e-07		Distal Intergenic	chrC03	40868365	40870895	2531	+	-5589	BnaC03g54050D
	chrC03	40867141	40867177	37	-0.4	strongHypo	7e-07		Promoter (1-2kb)	chrC03	40868365	40870895	2531	+	-1224	BnaC03g54050D
	chrC03	42545735	42545972	238	-0.266	strongHypo	0.00346		Distal Intergenic	chrC03	42524010	42524764	755	+	21962	BnaC03g54610D
	chrC03	56647480	56648225	746	-0.489	strongHypo	3.02e-30		Exon (GSBRNA2T00092841001/BnaC03g66950D, exon 2 of 6)	chrC03	56647100	56648945	1846	+	1125	BnaC03g66950D
	chrC03	56649273	56649904	632	-0.568	strongHypo	1.66e-38		Distal Intergenic	chrC03	56647100	56648945	1846	+	2804	BnaC03g66950D
	chrC03_random	4408708	4409496	789	-0.246	strongHypo	1.34e-19		Promoter (2-3kb)	chrC03_random	4410730	4411017	288	+	-2022	BnaC03g75740D
	chrC03_random	4409999	4411023	1025	-0.242	strongHypo	4.46e-25		Promoter (<=1kb)	chrC03_random	4410730	4411017	288	+	0	BnaC03g75740D
	chrC03_random	4431285	4431692	408	-0.228	strongHypo	5.04e-17		Distal Intergenic	chrC03_random	4410730	4411017	288	+	20962	BnaC03g75740D
	chrC03_random	4433094	4433393	300	-0.269	strongHypo	2.91e-10		Distal Intergenic	chrC03_random	4410730	4411017	288	+	22663	BnaC03g75740D
	chrC03_random	4433877	4433889	13	-0.396	strongHypo	1.16e-07		Distal Intergenic	chrC03_random	4410730	4411017	288	+	23159	BnaC03g75740D
	chrC04	9541655	9541693	39	-0.532	strongHypo	3.56e-08		Distal Intergenic	chrC04	9565916	9568604	2689	-	26949	BnaC04g12280D
	chrC04	9554820	9555030	211	-0.229	strongHypo	6.64e-08		Distal Intergenic	chrC04	9565916	9568604	2689	-	13784	BnaC04g12280D
	chrC04	10131597	10131933	337	-0.327	strongHypo	4.08e-12		Promoter (<=1kb)	chrC04	10132241	10134517	2277	+	-644	BnaC04g12880D
	chrC04	10132294	10132563	270	-0.343	strongHypo	2.97e-13		Exon (GSBRNA2T00056893001/BnaC04g12880D, exon 1 of 11)	chrC04	10132241	10134517	2277	+	322	BnaC04g12880D
	chrC04	10132982	10133032	51	-0.526	strongHypo	1.27e-10		Exon (GSBRNA2T00056893001/BnaC04g12880D, exon 4 of 11)	chrC04	10132241	10134517	2277	+	791	BnaC04g12880D
	chrC04	10478992	10479062	71	-0.568	strongHypo	3.87e-23		Distal Intergenic	chrC04	10487988	10490349	2362	+	-8996	BnaC04g13230D
	chrC04	10484480	10484616	137	-0.324	strongHypo	0.000116		Distal Intergenic	chrC04	10487988	10490349	2362	+	-3508	BnaC04g13230D
	chrC04	10485162	10485655	494	-0.255	strongHypo	3.7e-09		Promoter (2-3kb)	chrC04	10487988	10490349	2362	+	-2826	BnaC04g13230D
	chrC04	16291925	16292080	156	-0.367	strongHypo	4.53e-07		Distal Intergenic	chrC04	16311891	16312314	424	+	-19966	BnaC04g17700D
	chrC04	18788958	18789176	219	-0.358	strongHypo	3.7e-15		Exon (GSBRNA2T00124154001/BnaC04g18880D, exon 4 of 6)	chrC04	18788696	18790082	1387	-	1124	BnaC04g18880D
	chrC04	21327076	21327853	778	-0.338	strongHypo	1.02e-27		Promoter (2-3kb)	chrC04	21324276	21325574	1299	-	-2279	BnaC04g20240D
	chrC04	21328490	21328540	51	-0.298	strongHypo	6.01e-06		Promoter (2-3kb)	chrC04	21324276	21325574	1299	-	-2966	BnaC04g20240D
	chrC04	21332844	21333113	270	-0.257	strongHypo	2.77e-05		Distal Intergenic	chrC04	21324276	21325574	1299	-	-7539	BnaC04g20240D
	chrC04	21335426	21335769	344	-0.288	strongHypo	6.39e-06		Distal Intergenic	chrC04	21324276	21325574	1299	-	-10195	BnaC04g20240D
	chrC04	21344427	21344517	91	-0.214	strongHypo	0.000168		Distal Intergenic	chrC04	21324276	21325574	1299	-	-18943	BnaC04g20240D
	chrC04	21345038	21345142	105	-0.35	strongHypo	3.14e-09		Distal Intergenic	chrC04	21324276	21325574	1299	-	-19568	BnaC04g20240D
	chrC04	21346017	21346609	593	-0.54	strongHypo	9.11e-32		Distal Intergenic	chrC04	21324276	21325574	1299	-	-21035	BnaC04g20240D
	chrC04	21348143	21348179	37	-0.381	strongHypo	3.89e-07		Distal Intergenic	chrC04	21324276	21325574	1299	-	-22605	BnaC04g20240D
	chrC04	21726417	21726536	120	-0.307	strongHypo	1.6e-06		Exon (GSBRNA2T00156724001/BnaC04g20650D, exon 10 of 10)	chrC04	21726370	21729001	2632	-	2584	BnaC04g20650D
	chrC04	21728025	21728093	69	-0.321	strongHypo	8.44e-08		Exon (GSBRNA2T00156724001/BnaC04g20650D, exon 3 of 10)	chrC04	21726370	21729001	2632	-	976	BnaC04g20650D
	chrC04	24381949	24382023	75	-0.338	strongHypo	6.89e-06		Promoter (<=1kb)	chrC04	24380948	24381370	423	-	-653	BnaC04g23270D
	chrC04	24995780	24996090	311	-0.292	strongHypo	1.91e-08		Promoter (<=1kb)	chrC04	24996637	24997138	502	+	-857	BnaC04g23910D
	chrC04	24997075	24997772	698	-0.211	strongHypo	1.64e-16		Exon (GSBRNA2T00087885001/BnaC04g23910D, exon 2 of 2)	chrC04	24996637	24997138	502	+	1135	BnaC04g23910D
	chrC04	25828543	25828660	118	-0.353	strongHypo	3.41e-08		Distal Intergenic	chrC04	25835778	25838264	2487	+	-7235	BnaC04g24970D
	chrC04	25829381	25829498	118	-0.249	strongHypo	6.79e-05		Distal Intergenic	chrC04	25835778	25838264	2487	+	-6397	BnaC04g24970D
	chrC04	25834340	25834593	254	-0.313	strongHypo	6.88e-05		Promoter (1-2kb)	chrC04	25835778	25838264	2487	+	-1438	BnaC04g24970D
	chrC04	25836386	25837021	636	-0.282	strongHypo	2.47e-17		Exon (GSBRNA2T00096733001/BnaC04g24970D, exon 3 of 12)	chrC04	25835778	25838264	2487	+	1243	BnaC04g24970D
	chrC04	25838289	25838393	105	-0.43	strongHypo	9.94e-12		Distal Intergenic	chrC04	25835778	25838264	2487	+	2615	BnaC04g24970D
	chrC04	27504881	27504914	34	-0.237	strongHypo	9.2e-06		Distal Intergenic	chrC04	27507669	27512766	5098	-	7885	BnaC04g26130D
	chrC04	27516060	27516447	388	-0.202	strongHypo	2.74e-20		Intron (GSBRNA2T00071122001/BnaC04g26140D, intron 2 of 2)	chrC04	27507669	27512766	5098	-	-3681	BnaC04g26130D
	chrC04	32628096	32629190	1095	-0.229	strongHypo	1.91e-15		Distal Intergenic	chrC04	32638108	32639289	1182	-	11193	BnaC04g30750D
	chrC04	32630141	32630405	265	-0.223	strongHypo	0.000775		Distal Intergenic	chrC04	32638108	32639289	1182	-	9148	BnaC04g30750D
	chrC04	32636807	32637215	409	-0.332	strongHypo	1.3e-11		Distal Intergenic	chrC04	32638108	32639289	1182	-	2482	BnaC04g30750D
	chrC04	32637859	32638143	285	-0.273	strongHypo	3.42e-08		Exon (GSBRNA2T00112754001/BnaC04g30750D, exon 5 of 5)	chrC04	32638108	32639289	1182	-	1430	BnaC04g30750D
	chrC04	32640141	32640406	266	-0.228	strongHypo	0.000546		Promoter (1-2kb)	chrC04	32638108	32639289	1182	-	-1117	BnaC04g30750D
	chrC04	40199537	40199589	53	-0.246	strongHypo	1.33e-05		Exon (GSBRNA2T00127723001/BnaC04g39180D, exon 2 of 7)	chrC04	40197611	40199912	2302	-	375	BnaC04g39180D
	chrC04	40809812	40810335	524	-0.208	strongHypo	6.91e-09		Distal Intergenic	chrC04	40818271	40822436	4166	-	12624	BnaC04g39830D
	chrC04	42141347	42141380	34	0.204	strongHyper	0.00628		Distal Intergenic	chrC04	42131428	42137327	5900	-	-4053	BnaC04g41420D
	chrC04	44144943	44145343	401	-0.354	strongHypo	1.09e-08		Exon (GSBRNA2T00024064001/BnaC04g43870D, exon 9 of 9)	chrC04	44144946	44147433	2488	-	2490	BnaC04g43870D
	chrC04_random	397375	397670	296	0.368	strongHyper	1.5e-15		Exon (GSBRNA2T00048268001/BnaC04g52480D, exon 4 of 5)	chrC04_random	397438	397956	519	-	581	BnaC04g52480D
	chrC05	3316838	3317246	409	0.49	strongHyper	1.37e-21		5' UTR	chrC05	3316670	3319893	3224	+	576	BnaC05g06720D
	chrC05	9998553	9998915	363	-0.553	strongHypo	2.19e-11		Distal Intergenic	chrC05	9999700	10003444	3745	-	4891	BnaC05g16250D
	chrC05	9999685	9999820	136	-0.432	strongHypo	8.3e-11		Exon (GSBRNA2T00119139001/BnaC05g16250D, exon 5 of 5)	chrC05	9999700	10003444	3745	-	3759	BnaC05g16250D
	chrC05	10002066	10002219	154	-0.36	strongHypo	2.35e-08		Intron (GSBRNA2T00119139001/BnaC05g16250D, intron 2 of 4)	chrC05	9999700	10003444	3745	-	1378	BnaC05g16250D
	chrC05	14993471	14993856	386	-0.275	strongHypo	1.19e-07		Promoter (<=1kb)	chrC05	14994315	14996347	2033	+	-844	BnaC05g21310D
	chrC05	14995377	14995733	357	-0.202	strongHypo	1.15e-05		3' UTR	chrC05	14994315	14996347	2033	+	1418	BnaC05g21310D
	chrC05	14996789	14996836	48	-0.426	strongHypo	2.28e-06		Distal Intergenic	chrC05	14994315	14996347	2033	+	2521	BnaC05g21310D
	chrC05	14997489	14997606	118	-0.337	strongHypo	1.08e-08		Distal Intergenic	chrC05	14994315	14996347	2033	+	3291	BnaC05g21310D
	chrC05	15796485	15796787	303	-0.28	strongHypo	3.75e-25		Exon (GSBRNA2T00046281001/BnaC05g22010D, exon 1 of 10)	chrC05	15794568	15796871	2304	-	386	BnaC05g22010D
	chrC05	15799898	15800185	288	-0.261	strongHypo	2.73e-07		Distal Intergenic	chrC05	15794568	15796871	2304	-	-3314	BnaC05g22010D
	chrC05	15800490	15800702	213	-0.284	strongHypo	2.43e-08		Distal Intergenic	chrC05	15794568	15796871	2304	-	-3831	BnaC05g22010D
	chrC05	15805863	15806079	217	-0.691	strongHypo	3.8e-13		Distal Intergenic	chrC05	15794568	15796871	2304	-	-9208	BnaC05g22010D
	chrC05	16129776	16129876	101	-0.43	strongHypo	1.62e-10		Exon (GSBRNA2T00108492001/BnaC05g22270D, exon 4 of 4)	chrC05	16128533	16129844	1312	+	1343	BnaC05g22270D
	chrC05	16131171	16131423	253	-0.433	strongHypo	1.1e-08		Distal Intergenic	chrC05	16128533	16129844	1312	+	2890	BnaC05g22270D
	chrC05	17613432	17613859	428	-0.293	strongHypo	1.26e-13		Exon (GSBRNA2T00031175001/BnaC05g23560D, exon 2 of 8)	chrC05	17612889	17615399	2511	+	970	BnaC05g23560D
	chrC05	17614174	17614844	671	-0.266	strongHypo	2.36e-14		Exon (GSBRNA2T00031175001/BnaC05g23560D, exon 5 of 8)	chrC05	17612889	17615399	2511	+	1955	BnaC05g23560D
	chrC05	17747981	17748473	493	-0.281	strongHypo	1.55e-17		Promoter (2-3kb)	chrC05	17750797	17755206	4410	+	-2816	BnaC05g23690D
	chrC05	19930906	19931103	198	-0.205	strongHypo	0.000369		Distal Intergenic	chrC05	19948346	19950579	2234	-	19673	BnaC05g25140D
	chrC05	19943564	19943693	130	-0.268	strongHypo	3.21e-08		Distal Intergenic	chrC05	19948346	19950579	2234	-	7015	BnaC05g25140D
	chrC05	19950185	19950305	121	-0.273	strongHypo	0.00077		Exon (GSBRNA2T00111332001/BnaC05g25140D, exon 1 of 3)	chrC05	19948346	19950579	2234	-	394	BnaC05g25140D
	chrC05	19951257	19951506	250	-0.345	strongHypo	4.97e-14		Promoter (<=1kb)	chrC05	19948346	19950579	2234	-	-927	BnaC05g25140D
	chrC05	19979280	19980276	997	-0.223	strongHypo	4.57e-22		Promoter (<=1kb)	chrC05	19977236	19979520	2285	-	0	BnaC05g25170D
	chrC05	20927593	20927816	224	-0.349	strongHypo	8.92e-08		Distal Intergenic	chrC05	20957716	20958071	356	-	30478	BnaC05g25670D
	chrC05	23169740	23169990	251	-0.283	strongHypo	3.03e-08		Exon (GSBRNA2T00124240001/BnaC05g26900D, exon 7 of 8)	chrC05	23169389	23172373	2985	-	2633	BnaC05g26900D
	chrC05	24802824	24803305	482	-0.215	strongHypo	1.88e-08		Promoter (<=1kb)	chrC05	24802524	24803217	694	-	0	BnaC05g27600D
	chrC05	26823331	26823935	605	-0.362	strongHypo	5.2e-14		Distal Intergenic	chrC05	26838395	26840936	2542	+	-15064	BnaC05g28600D
	chrC05	26824811	26824906	96	-0.463	strongHypo	6.86e-11		Distal Intergenic	chrC05	26838395	26840936	2542	+	-13584	BnaC05g28600D
	chrC05	26827562	26827983	422	-0.333	strongHypo	2.9e-10		Distal Intergenic	chrC05	26838395	26840936	2542	+	-10833	BnaC05g28600D
	chrC05	26828791	26828902	112	-0.27	strongHypo	3.22e-06		Distal Intergenic	chrC05	26838395	26840936	2542	+	-9604	BnaC05g28600D
	chrC05	26834706	26834928	223	-0.31	strongHypo	6.51e-06		Distal Intergenic	chrC05	26838395	26840936	2542	+	-3689	BnaC05g28600D
	chrC05	26835587	26835954	368	-0.309	strongHypo	9.19e-10		Promoter (2-3kb)	chrC05	26838395	26840936	2542	+	-2808	BnaC05g28600D
	chrC05	26841206	26841301	96	-0.293	strongHypo	9.69e-07		Distal Intergenic	chrC05	26838395	26840936	2542	+	2906	BnaC05g28600D
	chrC05	26841835	26842323	489	-0.208	strongHypo	1.6e-12		Distal Intergenic	chrC05	26838395	26840936	2542	+	3928	BnaC05g28600D
	chrC05	27944269	27944755	487	-0.304	strongHypo	2.63e-20		Distal Intergenic	chrC05	27952208	27954537	2330	-	10268	BnaC05g29190D
	chrC05	27945424	27945493	70	-0.266	strongHypo	7.33e-06		Distal Intergenic	chrC05	27952208	27954537	2330	-	9113	BnaC05g29190D
	chrC05	27947913	27948288	376	-0.229	strongHypo	2.02e-06		Distal Intergenic	chrC05	27952208	27954537	2330	-	6624	BnaC05g29190D
	chrC05	27951517	27951675	159	-0.261	strongHypo	1.65e-05		Distal Intergenic	chrC05	27952208	27954537	2330	-	3020	BnaC05g29190D
	chrC05	27952610	27952858	249	-0.501	strongHypo	2.33e-08		Exon (GSBRNA2T00044388001/BnaC05g29190D, exon 9 of 11)	chrC05	27952208	27954537	2330	-	1927	BnaC05g29190D
	chrC05	27953387	27954518	1132	-0.221	strongHypo	5.79e-18		Exon (GSBRNA2T00044388001/BnaC05g29190D, exon 1 of 11)	chrC05	27952208	27954537	2330	-	1150	BnaC05g29190D
	chrC05	28197219	28197523	305	-0.322	strongHypo	2.45e-06		Promoter (<=1kb)	chrC05	28197955	28200889	2935	+	-736	BnaC05g29390D
	chrC05	28198779	28199004	226	-0.266	strongHypo	5.81e-08		Exon (GSBRNA2T00032224001/BnaC05g29390D, exon 4 of 12)	chrC05	28197955	28200889	2935	+	1049	BnaC05g29390D
	chrC05	28204217	28204320	104	-0.206	strongHypo	7.7e-06		Promoter (<=1kb)	chrC05	28204844	28205101	258	+	-627	BnaC05g29400D
	chrC05	30124359	30124607	249	-0.32	strongHypo	4.57e-07		Distal Intergenic	chrC05	30135422	30137198	1777	-	12839	BnaC05g30970D
	chrC05	30125369	30125957	589	-0.356	strongHypo	1.3e-21		Distal Intergenic	chrC05	30135422	30137198	1777	-	11829	BnaC05g30970D
	chrC05	30138178	30139260	1083	-0.242	strongHypo	7.08e-27		Promoter (2-3kb)	chrC05	30135422	30137198	1777	-	-2062	BnaC05g30970D
	chrC05	31948615	31948650	36	-0.225	strongHypo	1.64e-06		Distal Intergenic	chrC05	31960146	31960458	313	+	-11531	BnaC05g32260D
	chrC05	32568301	32568640	340	-0.372	strongHypo	1.01e-10		Distal Intergenic	chrC05	32593610	32594034	425	-	25733	BnaC05g33080D
	chrC05	32572297	32572376	80	-0.328	strongHypo	7.17e-07		Distal Intergenic	chrC05	32593610	32594034	425	-	21737	BnaC05g33080D
	chrC05	36767082	36767122	41	-0.272	strongHypo	3.94e-05		Promoter (1-2kb)	chrC05	36763207	36766096	2890	-	-1026	BnaC05g38040D
	chrC05	38733505	38733903	399	-0.273	strongHypo	3.74e-10		Exon (GSBRNA2T00074342001/BnaC05g40610D, exon 6 of 9)	chrC05	38731310	38734376	3067	+	2593	BnaC05g40610D
	chrC05	41021484	41021505	22	-0.518	strongHypo	3.68e-07		Exon (GSBRNA2T00120138001/BnaC05g44960D, exon 5 of 9)	chrC05	41019871	41022679	2809	+	1634	BnaC05g44960D
	chrC05	41204129	41204857	729	-0.272	strongHypo	5.33e-11		Distal Intergenic	chrC05	41204944	41205633	690	-	1504	BnaC05g45270D
	chrC05	41205259	41205388	130	-0.256	strongHypo	6.51e-06		Exon (GSBRNA2T00120102001/BnaC05g45270D, exon 3 of 5)	chrC05	41204944	41205633	690	-	374	BnaC05g45270D
	chrC05	41206254	41206299	46	-0.478	strongHypo	1.02e-07		Promoter (<=1kb)	chrC05	41204944	41205633	690	-	-666	BnaC05g45270D
	chrC05_random	411684	411769	86	-0.252	strongHypo	4.97e-07		Distal Intergenic	chrC05_random	417939	420559	2621	-	8875	BnaC05g49610D
	chrC05_random	3159589	3159690	102	-0.239	strongHypo	3.22e-05		Promoter (<=1kb)	chrC05_random	3160205	3161336	1132	+	-616	BnaC05g51650D
	chrC05_random	3160437	3160643	207	-0.25	strongHypo	7.28e-05		Exon (GSBRNA2T00045727001/BnaC05g51650D, exon 2 of 3)	chrC05_random	3160205	3161336	1132	+	438	BnaC05g51650D
	chrC06	1683081	1683872	792	-0.242	strongHypo	1.2e-09		Distal Intergenic	chrC06	1679587	1680193	607	+	4285	BnaC06g00980D
	chrC06	6173724	6173778	55	-0.286	strongHypo	0.000279		Distal Intergenic	chrC06	6176949	6177743	795	-	4019	BnaC06g05430D
	chrC06	10363471	10363960	490	-0.272	strongHypo	6.75e-09		Distal Intergenic	chrC06	10361339	10363156	1818	+	2621	BnaC06g08760D
	chrC06	10364343	10365073	731	-0.285	strongHypo	1.13e-24		Distal Intergenic	chrC06	10361339	10363156	1818	+	3734	BnaC06g08760D
	chrC06	12860200	12860270	71	-0.338	strongHypo	3.59e-06		Distal Intergenic	chrC06	12863369	12863739	371	+	-3169	BnaC06g10770D
	chrC06	17074217	17074622	406	-0.268	strongHypo	0.000552		Distal Intergenic	chrC06	17071745	17073831	2087	+	2877	BnaC06g14280D
	chrC06	17075446	17075519	74	-0.226	strongHypo	9.61e-06		Distal Intergenic	chrC06	17071745	17073831	2087	+	3774	BnaC06g14280D
	chrC06	24821426	24821657	232	-0.252	strongHypo	1.11e-08		Distal Intergenic	chrC06	24834569	24834646	78	-	13220	BnaC06g22880D
	chrC06	24827824	24828017	194	-0.237	strongHypo	4.31e-08		Distal Intergenic	chrC06	24834569	24834646	78	-	6822	BnaC06g22880D
	chrC06	24832339	24832948	610	-0.242	strongHypo	2.1e-09		Distal Intergenic	chrC06	24834569	24834646	78	-	2307	BnaC06g22880D
	chrC06	24834977	24835145	169	-0.246	strongHypo	1.27e-06		Promoter (<=1kb)	chrC06	24834569	24834646	78	-	-499	BnaC06g22880D
	chrC06	26269230	26269624	395	-0.293	strongHypo	6.59e-07		Distal Intergenic	chrC06	26276383	26276993	611	+	-7153	BnaC06g24510D
	chrC06	27628938	27628975	38	-0.487	strongHypo	5.19e-06		Promoter (2-3kb)	chrC06	27631834	27634023	2190	+	-2896	BnaC06g25930D
	chrC06	28462140	28462275	136	-0.201	strongHypo	0.000255		Promoter (2-3kb)	chrC06	28459399	28460219	821	-	-2056	BnaC06g26930D
	chrC06_random	767244	767535	292	-0.227	strongHypo	0.000419		Distal Intergenic	chrC06_random	775584	778196	2613	+	-8340	BnaC06g41530D
	chrC06_random	776219	776298	80	-0.419	strongHypo	2.54e-11		Exon (GSBRNA2T00014069001/BnaC06g41530D, exon 3 of 9)	chrC06_random	775584	778196	2613	+	714	BnaC06g41530D
	chrC06_random	1930184	1930252	69	-0.448	strongHypo	6.84e-10		Distal Intergenic	chrC06_random	1946103	1952711	6609	-	22527	BnaC06g42440D
	chrC06_random	2522457	2522967	511	-0.328	strongHypo	5.77e-12		Distal Intergenic	chrC06_random	2541099	2544790	3692	-	22333	BnaC06g43010D
	chrC06_random	2531140	2531445	306	-0.434	strongHypo	5.24e-07		Distal Intergenic	chrC06_random	2541099	2544790	3692	-	13650	BnaC06g43010D
	chrC06_random	2546548	2546767	220	-0.326	strongHypo	9.73e-08		Promoter (1-2kb)	chrC06_random	2541099	2544790	3692	-	-1977	BnaC06g43010D
	chrC07	2432883	2432935	53	-0.248	strongHypo	2.16e-10		Distal Intergenic	chrC07	2434895	2437136	2242	-	4253	BnaC07g01720D
	chrC07	2434313	2434332	20	-0.537	strongHypo	1.68e-09		Distal Intergenic	chrC07	2434895	2437136	2242	-	2823	BnaC07g01720D
	chrC07	8367956	8368376	421	-0.352	strongHypo	8.17e-06		Distal Intergenic	chrC07	8294971	8299740	4770	+	73405	BnaC07g05300D
	chrC07	10958111	10958146	36	0.323	strongHyper	1.36e-06		Promoter (<=1kb)	chrC07	10958151	10959160	1010	+	-40	BnaC07g06710D
	chrC07	10959594	10959803	210	-0.237	strongHypo	5.89e-05		Distal Intergenic	chrC07	10958151	10959160	1010	+	1652	BnaC07g06710D
	chrC07	21286139	21286826	688	-0.22	strongHypo	1.72e-14		Promoter (<=1kb)	chrC07	21284904	21285956	1053	-	-870	BnaC07g15370D
	chrC07	22939741	22940054	314	-0.423	strongHypo	1.46e-07		Exon (GSBRNA2T00046222001/BnaC07g16910D, exon 3 of 4)	chrC07	22939556	22941194	1639	-	1453	BnaC07g16910D
	chrC07	26107033	26107098	66	-0.42	strongHypo	7.3e-05		Distal Intergenic	chrC07	26133743	26136272	2530	+	-26710	BnaC07g19380D
	chrC07	26112659	26112808	150	-0.395	strongHypo	2.34e-09		Distal Intergenic	chrC07	26133743	26136272	2530	+	-21084	BnaC07g19380D
	chrC07	26114296	26114421	126	-0.274	strongHypo	2.19e-07		Distal Intergenic	chrC07	26133743	26136272	2530	+	-19447	BnaC07g19380D
	chrC07	26114744	26115355	612	-0.308	strongHypo	5.36e-16		Distal Intergenic	chrC07	26133743	26136272	2530	+	-18999	BnaC07g19380D
	chrC07	26136878	26137094	217	-0.313	strongHypo	1.24e-06		Distal Intergenic	chrC07	26133743	26136272	2530	+	3351	BnaC07g19380D
	chrC07	26137441	26138238	798	-0.315	strongHypo	2.25e-33		Distal Intergenic	chrC07	26133743	26136272	2530	+	4495	BnaC07g19380D
	chrC07	26138725	26139073	349	-0.312	strongHypo	5.32e-12		Distal Intergenic	chrC07	26133743	26136272	2530	+	5330	BnaC07g19380D
	chrC07	26139984	26140243	260	-0.394	strongHypo	7.43e-09		Distal Intergenic	chrC07	26133743	26136272	2530	+	6500	BnaC07g19380D
	chrC07	26155295	26155446	152	-0.31	strongHypo	2.78e-06		Distal Intergenic	chrC07	26133743	26136272	2530	+	21703	BnaC07g19380D
	chrC07	36072689	36072860	172	-0.48	strongHypo	3.65e-08		Promoter (1-2kb)	chrC07	36071192	36071722	531	-	-1138	BnaC07g32440D
	chrC07	38486303	38487035	733	-0.328	strongHypo	1.1e-12		Distal Intergenic	chrC07	38500251	38503779	3529	+	-13948	BnaC07g36350D
	chrC07	38487698	38487729	32	-0.57	strongHypo	4.46e-09		Distal Intergenic	chrC07	38500251	38503779	3529	+	-12553	BnaC07g36350D
	chrC07	38494410	38494532	123	-0.443	strongHypo	3.98e-07		Distal Intergenic	chrC07	38500251	38503779	3529	+	-5841	BnaC07g36350D
	chrC07	40053847	40054206	360	0.233	strongHyper	0.00113		Distal Intergenic	chrC07	40062353	40063750	1398	-	9903	BnaC07g38880D
	chrC07	41831922	41832082	161	-0.265	strongHypo	9.07e-05		Exon (GSBRNA2T00099667001/BnaC07g42350D, exon 2 of 9)	chrC07	41831429	41833288	1860	+	653	BnaC07g42350D
	chrC07_random	289975	290078	104	-0.204	strongHypo	0.000123		Distal Intergenic	chrC07_random	310051	310558	508	-	20583	BnaC07g47920D
	chrC07_random	297403	297440	38	-0.307	strongHypo	4.05e-08		Distal Intergenic	chrC07_random	310051	310558	508	-	13155	BnaC07g47920D
	chrC07_random	298649	298700	52	-0.393	strongHypo	8.51e-08		Distal Intergenic	chrC07_random	310051	310558	508	-	11909	BnaC07g47920D
	chrC07_random	2079441	2079724	284	-0.274	strongHypo	1.93e-07		Distal Intergenic	chrC07_random	2081607	2082729	1123	-	3288	BnaC07g49580D
	chrC08	3736650	3736799	150	-0.315	strongHypo	2.58e-05		Distal Intergenic	chrC08	3747571	3749713	2143	+	-10921	BnaC08g03690D
	chrC08	4625501	4625516	16	-0.351	strongHypo	5.86e-05		Distal Intergenic	chrC08	4632453	4633132	680	+	-6952	BnaC08g04300D
	chrC08	9125533	9125784	252	-0.341	strongHypo	1.24e-05		Distal Intergenic	chrC08	9131900	9133992	2093	+	-6367	BnaC08g06610D
	chrC08	9131095	9131268	174	-0.213	strongHypo	2.09e-07		Promoter (<=1kb)	chrC08	9131900	9133992	2093	+	-805	BnaC08g06610D
	chrC08	9133271	9133426	156	-0.311	strongHypo	2.16e-13		Intron (GSBRNA2T00153252001/BnaC08g06610D, intron 5 of 6)	chrC08	9131900	9133992	2093	+	1526	BnaC08g06610D
	chrC08	9134188	9134514	327	-0.264	strongHypo	2.12e-06		Distal Intergenic	chrC08	9131900	9133992	2093	+	2614	BnaC08g06610D
	chrC08	9469871	9469900	30	-0.498	strongHypo	8.78e-14		Distal Intergenic	chrC08	9459098	9461556	2459	+	10802	BnaC08g06870D
	chrC08	9478409	9478424	16	-0.275	strongHypo	3.54e-05		Distal Intergenic	chrC08	9459098	9461556	2459	+	19326	BnaC08g06870D
	chrC08	9482952	9482994	43	-0.358	strongHypo	3.64e-07		Distal Intergenic	chrC08	9459098	9461556	2459	+	23896	BnaC08g06870D
	chrC08	12071170	12071281	112	-0.647	strongHypo	2.2e-28		Promoter (<=1kb)	chrC08	12067697	12070350	2654	-	-931	BnaC08g08140D
	chrC08	12729326	12729529	204	-0.423	strongHypo	1.08e-07		Intron (GSBRNA2T00005914001/BnaC08g08520D, intron 1 of 9)	chrC08	12729089	12731656	2568	+	440	BnaC08g08520D
	chrC08	12730842	12731034	193	-0.307	strongHypo	3.63e-05		Exon (GSBRNA2T00005914001/BnaC08g08520D, exon 8 of 10)	chrC08	12729089	12731656	2568	+	1945	BnaC08g08520D
	chrC08	17909005	17909923	919	-0.247	strongHypo	3.1e-23		Exon (GSBRNA2T00104557001/BnaC08g12840D, exon 3 of 3)	chrC08	17906813	17909206	2394	+	3110	BnaC08g12840D
	chrC08	17910537	17910612	76	-0.347	strongHypo	3.96e-10		Distal Intergenic	chrC08	17906813	17909206	2394	+	3799	BnaC08g12840D
	chrC08	17911006	17911138	133	-0.356	strongHypo	1.06e-18		Distal Intergenic	chrC08	17906813	17909206	2394	+	4325	BnaC08g12840D
	chrC08	19961028	19961832	805	-0.334	strongHypo	2.31e-33		Distal Intergenic	chrC08	19958507	19959428	922	+	3325	BnaC08g15600D
	chrC08	21214638	21214863	226	-0.223	strongHypo	2.81e-05		Distal Intergenic	chrC08	21210621	21212168	1548	+	4242	BnaC08g17750D
	chrC08	21217799	21217859	61	-0.245	strongHypo	0.000712		Distal Intergenic	chrC08	21210621	21212168	1548	+	7238	BnaC08g17750D
	chrC08	23542271	23542840	570	-0.209	strongHypo	1.75e-09		Distal Intergenic	chrC08	23562944	23563920	977	+	-20673	BnaC08g20990D
	chrC08	23543663	23544304	642	-0.221	strongHypo	5.5e-10		Distal Intergenic	chrC08	23562944	23563920	977	+	-19281	BnaC08g20990D
	chrC08	23549066	23549238	173	-0.341	strongHypo	7.95e-10		Distal Intergenic	chrC08	23562944	23563920	977	+	-13878	BnaC08g20990D
	chrC08	31147776	31148081	306	-0.298	strongHypo	4.68e-11		Promoter (<=1kb)	chrC08	31147784	31148665	882	+	0	BnaC08g31870D
	chrC08_random	2061373	2061714	342	-0.218	strongHypo	1.1e-05		Promoter (1-2kb)	chrC08_random	2053136	2059954	6819	-	-1760	BnaC08g47210D
	chrC08_random	3256019	3256337	319	-0.277	strongHypo	5.15e-12		Distal Intergenic	chrC08_random	3250469	3252058	1590	-	-4279	BnaC08g48290D
	chrC08_random	3261208	3261221	14	0.306	strongHyper	5.81e-05		Distal Intergenic	chrC08_random	3250469	3252058	1590	-	-9163	BnaC08g48290D
	chrC08_random	3358744	3359044	301	-0.319	strongHypo	9.34e-10		Distal Intergenic	chrC08_random	3362353	3363365	1013	+	-3609	BnaC08g48420D
	chrC08_random	3575554	3575722	169	-0.418	strongHypo	8.21e-10		Exon (GSBRNA2T00007813001/BnaC08g48580D, exon 2 of 9)	chrC08_random	3574783	3577532	2750	+	939	BnaC08g48580D
	chrC09	11567804	11568074	271	-0.381	strongHypo	5.55e-05		Distal Intergenic	chrC09	11591534	11592783	1250	+	-23730	BnaC09g15040D
	chrC09	11604361	11604568	208	-0.346	strongHypo	2.06e-09		Distal Intergenic	chrC09	11591534	11592783	1250	+	13034	BnaC09g15040D
	chrC09	11734512	11734629	118	-0.463	strongHypo	2.83e-14		Promoter (1-2kb)	chrC09	11731827	11732880	1054	-	-1749	BnaC09g15150D
	chrC09	12466018	12466397	380	-0.307	strongHypo	4.99e-17		Distal Intergenic	chrC09	12466967	12467290	324	-	1272	BnaC09g15630D
	chrC09	15159497	15159548	52	-0.723	strongHypo	7.21e-20		Distal Intergenic	chrC09	15152317	15153406	1090	+	7231	BnaC09g18400D
	chrC09	16071395	16071473	79	-0.525	strongHypo	7.34e-11		Promoter (1-2kb)	chrC09	16065349	16070433	5085	-	-1040	BnaC09g19210D
	chrC09	16072287	16072412	126	-0.46	strongHypo	3.75e-14		Promoter (1-2kb)	chrC09	16065349	16070433	5085	-	-1979	BnaC09g19210D
	chrC09	16073311	16073376	66	-0.264	strongHypo	0.000243		Promoter (2-3kb)	chrC09	16065349	16070433	5085	-	-2943	BnaC09g19210D
	chrC09	17067511	17067684	174	-0.372	strongHypo	2.43e-14		Exon (GSBRNA2T00115603001/BnaC09g19950D, exon 4 of 12)	chrC09	17066850	17072077	5228	+	834	BnaC09g19950D
	chrC09	18457727	18458274	548	-0.352	strongHypo	3.59e-21		Distal Intergenic	chrC09	18459688	18460920	1233	-	3193	BnaC09g21170D
	chrC09	22848291	22848351	61	-0.374	strongHypo	5.51e-08		Exon (GSBRNA2T00107936001/BnaC09g24680D, exon 2 of 9)	chrC09	22847591	22850027	2437	+	760	BnaC09g24680D
	chrC09	23138790	23139038	249	-0.363	strongHypo	9.54e-05		Distal Intergenic	chrC09	23162726	23166543	3818	+	-23936	BnaC09g24820D
	chrC09	23140281	23140956	676	-0.203	strongHypo	9.12e-10		Distal Intergenic	chrC09	23162726	23166543	3818	+	-22445	BnaC09g24820D
	chrC09	23141378	23141916	539	-0.216	strongHypo	3.77e-09		Distal Intergenic	chrC09	23162726	23166543	3818	+	-21348	BnaC09g24820D
	chrC09	23162459	23162519	61	-0.317	strongHypo	0.000264		Promoter (<=1kb)	chrC09	23162726	23166543	3818	+	-267	BnaC09g24820D
	chrC09	23163830	23163877	48	-0.302	strongHypo	5.15e-05		Exon (GSBRNA2T00107893001/BnaC09g24820D, exon 5 of 8)	chrC09	23162726	23166543	3818	+	1151	BnaC09g24820D
	chrC09	27474804	27475099	296	-0.222	strongHypo	2.32e-05		Distal Intergenic	chrC09	27479089	27484842	5754	-	10038	BnaC09g26550D
	chrC09	31980711	31981020	310	-0.208	strongHypo	8.59e-05		Distal Intergenic	chrC09	31968250	31970744	2495	-	-10276	BnaC09g29410D
	chrC09	34130911	34131260	350	-0.208	strongHypo	5.73e-05		Promoter (<=1kb)	chrC09	34130736	34130975	240	-	0	BnaC09g31120D
	chrC09	34132877	34133074	198	-0.31	strongHypo	0.000419		Promoter (2-3kb)	chrC09	34130736	34130975	240	-	-2099	BnaC09g31120D
	chrC09	34277487	34277574	88	-0.382	strongHypo	1.07e-08		Distal Intergenic	chrC09	34288229	34291166	2938	-	13679	BnaC09g31270D
	chrC09	34277969	34278043	75	-0.474	strongHypo	7.94e-14		Distal Intergenic	chrC09	34288229	34291166	2938	-	13197	BnaC09g31270D
	chrC09	34288308	34289002	695	-0.261	strongHypo	9.49e-09		Exon (GSBRNA2T00009629001/BnaC09g31270D, exon 6 of 9)	chrC09	34288229	34291166	2938	-	2858	BnaC09g31270D
	chrC09	34289742	34289801	60	-0.338	strongHypo	8.97e-09		Intron (GSBRNA2T00009629001/BnaC09g31270D, intron 6 of 8)	chrC09	34288229	34291166	2938	-	1424	BnaC09g31270D
	chrC09	34290119	34290334	216	-0.371	strongHypo	1.22e-10		Exon (GSBRNA2T00009629001/BnaC09g31270D, exon 2 of 9)	chrC09	34288229	34291166	2938	-	1047	BnaC09g31270D
	chrC09	34537466	34537913	448	-0.268	strongHypo	6.19e-07		Distal Intergenic	chrC09	34544410	34545489	1080	+	-6944	BnaC09g31590D
	chrC09	40608785	40609142	358	-0.289	strongHypo	1.2e-07		Promoter (<=1kb)	chrC09	40609727	40611012	1286	+	-942	BnaC09g37280D
	chrC09	40932181	40932225	45	-0.528	strongHypo	3.37e-11		Exon (GSBRNA2T00059368001/BnaC09g37780D, exon 1 of 2)	chrC09	40931946	40932284	339	-	103	BnaC09g37780D
	chrC09	40932550	40932968	419	-0.589	strongHypo	1.29e-18		Promoter (<=1kb)	chrC09	40931946	40932284	339	-	-684	BnaC09g37780D
	chrC09	40933411	40933852	442	-0.388	strongHypo	9.27e-09		Promoter (1-2kb)	chrC09	40931946	40932284	339	-	-1568	BnaC09g37780D
	chrC09	41403577	41404284	708	-0.235	strongHypo	5.39e-14		Distal Intergenic	chrC09	41399504	41401213	1710	-	-3071	BnaC09g38550D
	chrC09	43575408	43575864	457	-0.243	strongHypo	3.52e-05		Distal Intergenic	chrC09	43570524	43572754	2231	+	5340	BnaC09g41720D
	chrC09	43578405	43578551	147	-0.281	strongHypo	9.74e-05		Distal Intergenic	chrC09	43583767	43584791	1025	+	-5362	BnaC09g41730D
	chrC09	43594321	43594930	610	-0.375	strongHypo	1.57e-36		Promoter (1-2kb)	chrC09	43595423	43597705	2283	+	-1102	BnaC09g41750D
	chrC09	44990922	44991964	1043	-0.217	strongHypo	3.1e-56		3' UTR	chrC09	44991126	44992447	1322	-	1525	BnaC09g43900D
	chrC09_random	1433435	1433524	90	-0.234	strongHypo	5.13e-05		Distal Intergenic	chrC09_random	1428241	1429402	1162	-	-4122	BnaC09g52170D
	chrCnn_random	4812852	4813055	204	-0.296	strongHypo	2.12e-06		Distal Intergenic	chrCnn_random	4842326	4843444	1119	-	30592	BnaCnng05160D
	chrCnn_random	4824854	4824885	32	-0.514	strongHypo	6.58e-07		Distal Intergenic	chrCnn_random	4842326	4843444	1119	-	18590	BnaCnng05160D
	chrCnn_random	4838413	4838808	396	-0.266	strongHypo	6.69e-09		Distal Intergenic	chrCnn_random	4842326	4843444	1119	-	5031	BnaCnng05160D
	chrCnn_random	5897781	5898116	336	-0.336	strongHypo	5e-05		Exon (GSBRNA2T00051565001/BnaCnng06910D, exon 1 of 10)	chrCnn_random	5897203	5899803	2601	+	913	BnaCnng06910D
	chrCnn_random	5903925	5904041	117	-0.405	strongHypo	6.15e-07		Distal Intergenic	chrCnn_random	5897203	5899803	2601	+	6838	BnaCnng06910D
	chrCnn_random	10515254	10515496	243	-0.355	strongHypo	1.13e-05		Distal Intergenic	chrCnn_random	10512196	10514849	2654	+	3300	BnaCnng11170D
	chrCnn_random	10768523	10768798	276	-0.211	strongHypo	1.11e-06		Exon (GSBRNA2T00080319001/BnaCnng11400D, exon 5 of 5)	chrCnn_random	10767033	10769220	2188	+	1765	BnaCnng11400D
	chrCnn_random	11162775	11163592	818	-0.333	strongHypo	5.15e-16		Promoter (1-2kb)	chrCnn_random	11162029	11162199	171	-	-1393	BnaCnng11740D
	chrCnn_random	12668126	12668349	224	-0.224	strongHypo	1.84e-08		Promoter (<=1kb)	chrCnn_random	12664744	12667506	2763	-	-843	BnaCnng13950D
	chrCnn_random	14258461	14258650	190	-0.302	strongHypo	9.75e-09		Intron (GSBRNA2T00087947001/BnaCnng15300D, intron 6 of 7)	chrCnn_random	14256838	14259276	2439	-	815	BnaCnng15300D
	chrCnn_random	16447428	16447462	35	-0.511	strongHypo	1.05e-08		Distal Intergenic	chrCnn_random	16438773	16440283	1511	-	-7179	BnaCnng17510D
	chrCnn_random	16649209	16649638	430	-0.246	strongHypo	3.27e-07		Promoter (<=1kb)	chrCnn_random	16650151	16651283	1133	+	-942	BnaCnng17750D
	chrCnn_random	17407284	17407335	52	-0.307	strongHypo	3.68e-06		Distal Intergenic	chrCnn_random	17371402	17373330	1929	+	35933	BnaCnng18850D
	chrCnn_random	19053058	19053496	439	-0.214	strongHypo	0.00012		Distal Intergenic	chrCnn_random	19048132	19048308	177	+	5364	BnaCnng20290D
	chrCnn_random	19060517	19061385	869	-0.27	strongHypo	5.78e-15		Distal Intergenic	chrCnn_random	19048132	19048308	177	+	13253	BnaCnng20290D
	chrCnn_random	22145723	22146473	751	-0.25	strongHypo	3.36e-24		Distal Intergenic	chrCnn_random	22160599	22164474	3876	+	-14876	BnaCnng23780D
	chrCnn_random	22402488	22402981	494	-0.508	strongHypo	7.63e-21		Distal Intergenic	chrCnn_random	22406378	22407040	663	-	4552	BnaCnng23950D
	chrCnn_random	22407450	22407919	470	-0.213	strongHypo	4.47e-06		Promoter (<=1kb)	chrCnn_random	22406378	22407040	663	-	-879	BnaCnng23950D
	chrCnn_random	25972571	25972856	286	-0.22	strongHypo	9.97e-09		Distal Intergenic	chrCnn_random	25974515	25977274	2760	-	4703	BnaCnng27460D
	chrCnn_random	25974403	25974511	109	-0.574	strongHypo	1.5e-37		Distal Intergenic	chrCnn_random	25974515	25977274	2760	-	2871	BnaCnng27460D
	chrCnn_random	25975183	25975408	226	-0.312	strongHypo	1.05e-05		Exon (GSBRNA2T00014420001/BnaCnng27460D, exon 6 of 9)	chrCnn_random	25974515	25977274	2760	-	2091	BnaCnng27460D
	chrCnn_random	25976544	25977425	882	-0.249	strongHypo	2.51e-09		Promoter (<=1kb)	chrCnn_random	25974515	25977274	2760	-	0	BnaCnng27460D
	chrCnn_random	27809617	27809848	232	-0.204	strongHypo	4.12e-05		Exon (GSBRNA2T00017399001/BnaCnng29390D, exon 4 of 5)	chrCnn_random	27809660	27810429	770	-	812	BnaCnng29390D
	chrCnn_random	27818413	27818627	215	-0.366	strongHypo	2.39e-07		Exon (GSBRNA2T00017403001/BnaCnng29420D, exon 4 of 10)	chrCnn_random	27817207	27819544	2338	-	1131	BnaCnng29420D
	chrCnn_random	27820043	27820199	157	-0.313	strongHypo	6.55e-12		Promoter (<=1kb)	chrCnn_random	27817207	27819544	2338	-	-655	BnaCnng29420D
	chrCnn_random	28594551	28594773	223	0.285	strongHyper	6.53e-10		Promoter (2-3kb)	chrCnn_random	28591642	28592437	796	-	-2336	BnaCnng30150D
	chrCnn_random	29723706	29723789	84	-0.336	strongHypo	4.43e-10		Intron (GSBRNA2T00020245001/BnaCnng31330D, intron 2 of 9)	chrCnn_random	29723384	29725799	2416	-	2093	BnaCnng31330D
	chrCnn_random	29724310	29724724	415	-0.473	strongHypo	2.16e-25		Exon (GSBRNA2T00020245001/BnaCnng31330D, exon 5 of 10)	chrCnn_random	29723384	29725799	2416	-	1489	BnaCnng31330D
	chrCnn_random	29726083	29726331	249	0.246	strongHyper	5.46e-10		Promoter (<=1kb)	chrCnn_random	29723384	29725799	2416	-	-532	BnaCnng31330D
	chrCnn_random	32989527	32989628	102	-0.235	strongHypo	0.000161		Distal Intergenic	chrCnn_random	32984329	32985296	968	+	5299	BnaCnng34740D
	chrCnn_random	32990606	32990937	332	-0.331	strongHypo	1.59e-12		Distal Intergenic	chrCnn_random	32984329	32985296	968	+	6608	BnaCnng34740D
	chrCnn_random	33191134	33191339	206	-0.235	strongHypo	1.83e-05		Distal Intergenic	chrCnn_random	33203177	33205919	2743	-	14785	BnaCnng35010D
	chrCnn_random	33536286	33536339	54	0.363	strongHyper	1.14e-17		Distal Intergenic	chrCnn_random	33525780	33527695	1916	-	-8644	BnaCnng35270D
	chrCnn_random	33737096	33737266	171	-0.301	strongHypo	7.65e-08		Distal Intergenic	chrCnn_random	33737313	33739992	2680	-	2896	BnaCnng35420D
	chrCnn_random	43530716	43530942	227	-0.47	strongHypo	3.27e-14		Promoter (<=1kb)	chrCnn_random	43529901	43530936	1036	-	0	BnaCnng44450D
	chrCnn_random	43531519	43531591	73	-0.49	strongHypo	1.58e-05		Promoter (<=1kb)	chrCnn_random	43529901	43530936	1036	-	-655	BnaCnng44450D
	chrCnn_random	46814156	46814463	308	-0.297	strongHypo	3.31e-07		Promoter (<=1kb)	chrCnn_random	46815120	46816221	1102	+	-964	BnaCnng47380D
	chrCnn_random	46815964	46816084	121	-0.288	strongHypo	2.3e-07		Exon (GSBRNA2T00046729001/BnaCnng47380D, exon 4 of 5)	chrCnn_random	46815120	46816221	1102	+	964	BnaCnng47380D
	chrCnn_random	50130447	50130789	343	-0.356	strongHypo	2.05e-10		Distal Intergenic	chrCnn_random	50140834	50143254	2421	+	-10387	BnaCnng50570D
	chrCnn_random	50141946	50142202	257	-0.239	strongHypo	4.36e-09		Exon (GSBRNA2T00053484001/BnaCnng50570D, exon 4 of 9)	chrCnn_random	50140834	50143254	2421	+	1368	BnaCnng50570D
	chrCnn_random	50144196	50144298	103	-0.231	strongHypo	1.4e-05		Distal Intergenic	chrCnn_random	50140834	50143254	2421	+	3464	BnaCnng50570D
	chrCnn_random	54738785	54739328	544	-0.277	strongHypo	2.94e-19		Exon (GSBRNA2T00063533001/BnaCnng54890D, exon 1 of 4)	chrCnn_random	54738707	54739471	765	-	686	BnaCnng54890D
	chrCnn_random	54803126	54805043	1918	-0.227	strongHypo	1.01e-118		Promoter (2-3kb)	chrCnn_random	54805737	54809550	3814	+	-2611	BnaCnng54980D
	chrCnn_random	54805493	54807720	2228	-0.207	strongHypo	3.71e-128		Promoter (<=1kb)	chrCnn_random	54805737	54809550	3814	+	0	BnaCnng54980D
	chrCnn_random	54808814	54810436	1623	-0.204	strongHypo	1.8e-77		Promoter (<=1kb)	chrCnn_random	54809672	54810535	864	+	0	BnaCnng54990D
	chrCnn_random	54813044	54813150	107	-0.258	strongHypo	4.19e-10		Distal Intergenic	chrCnn_random	54809672	54810535	864	+	3478	BnaCnng54990D
	chrCnn_random	54831140	54831414	275	0.231	strongHyper	6.25e-05		Distal Intergenic	chrCnn_random	54809672	54810535	864	+	21742	BnaCnng54990D
	chrCnn_random	56619225	56619369	145	-0.221	strongHypo	0.00719		Distal Intergenic	chrCnn_random	56625576	56626822	1247	-	7597	BnaCnng56730D
	chrCnn_random	56626852	56627005	154	-0.31	strongHypo	1.44e-12		Promoter (<=1kb)	chrCnn_random	56625576	56626822	1247	-	-183	BnaCnng56730D
	chrCnn_random	56630096	56630727	632	-0.204	strongHypo	2.9e-42		Exon (GSBRNA2T00067598001/BnaCnng56740D, exon 1 of 3)	chrCnn_random	56630040	56630717	678	+	687	BnaCnng56740D
	chrCnn_random	56631369	56631870	502	-0.258	strongHypo	7.77e-14		Distal Intergenic	chrCnn_random	56632513	56633113	601	-	1744	BnaCnng56750D
	chrCnn_random	56632572	56633141	570	-0.207	strongHypo	4.59e-29		Promoter (<=1kb)	chrCnn_random	56632513	56633113	601	-	0	BnaCnng56750D
	chrCnn_random	56844494	56845142	649	0.3	strongHyper	1.84e-105		Promoter (<=1kb)	chrCnn_random	56845228	56846670	1443	+	-734	BnaCnng57090D
	chrCnn_random	56845510	56847259	1750	-0.259	strongHypo	2.08e-150		Exon (GSBRNA2T00068297001/BnaCnng57090D, exon 2 of 3)	chrCnn_random	56845228	56846670	1443	+	2031	BnaCnng57090D
	chrCnn_random	56858929	56858951	23	-0.511	strongHypo	4.75e-09		Distal Intergenic	chrCnn_random	56845228	56846670	1443	+	13723	BnaCnng57090D
	chrCnn_random	56869603	56870406	804	-0.34	strongHypo	9.59e-35		Distal Intergenic	chrCnn_random	56845228	56846670	1443	+	25178	BnaCnng57090D
	chrCnn_random	57534510	57535026	517	-0.225	strongHypo	3.81e-10		Distal Intergenic	chrCnn_random	57530555	57531452	898	-	-3574	BnaCnng57810D
	chrCnn_random	58743993	58744362	370	-0.204	strongHypo	5.3e-12		Exon (GSBRNA2T00074243001/BnaCnng59070D, exon 1 of 9)	chrCnn_random	58743857	58746369	2513	+	505	BnaCnng59070D
	chrCnn_random	58744826	58746499	1674	-0.23	strongHypo	2.02e-48		Exon (GSBRNA2T00074243001/BnaCnng59070D, exon 4 of 9)	chrCnn_random	58743857	58746369	2513	+	2642	BnaCnng59070D
	chrCnn_random	60124135	60124476	342	-0.222	strongHypo	2.16e-07		Distal Intergenic	chrCnn_random	60125927	60126921	995	-	2786	BnaCnng60380D
	chrCnn_random	64043545	64043885	341	-0.218	strongHypo	5.99e-37		Distal Intergenic	chrCnn_random	64060909	64061055	147	+	-17364	BnaCnng64330D
	chrCnn_random	64172302	64172330	29	-0.243	strongHypo	1.81e-05		Promoter (<=1kb)	chrCnn_random	64173010	64174598	1589	+	-708	BnaCnng64410D
	chrCnn_random	64172809	64173007	199	-0.218	strongHypo	5.23e-08		Promoter (<=1kb)	chrCnn_random	64173010	64174598	1589	+	-201	BnaCnng64410D
	chrCnn_random	67222154	67222403	250	-0.279	strongHypo	5.87e-08		Distal Intergenic	chrCnn_random	67234459	67234773	315	+	-12305	BnaCnng67540D
	chrCnn_random	67737290	67737808	519	-0.202	strongHypo	3.9e-12		Distal Intergenic	chrCnn_random	67741987	67745071	3085	+	-4697	BnaCnng68180D
	chrCnn_random	67743480	67743658	179	-0.216	strongHypo	7.19e-07		Exon (GSBRNA2T00098472001/BnaCnng68180D, exon 4 of 7)	chrCnn_random	67741987	67745071	3085	+	1671	BnaCnng68180D
	chrCnn_random	67746243	67746450	208	-0.283	strongHypo	1.79e-07		Distal Intergenic	chrCnn_random	67741987	67745071	3085	+	4463	BnaCnng68180D
	chrCnn_random	67748028	67748042	15	-0.526	strongHypo	4.52e-06		Distal Intergenic	chrCnn_random	67741987	67745071	3085	+	6055	BnaCnng68180D
	chrCnn_random	67750569	67750585	17	-0.28	strongHypo	3.43e-07		Distal Intergenic	chrCnn_random	67741987	67745071	3085	+	8598	BnaCnng68180D
	chrCnn_random	68611444	68611559	116	-0.384	strongHypo	6.32e-20		Distal Intergenic	chrCnn_random	68614529	68616684	2156	-	5240	BnaCnng68840D
	chrCnn_random	68611962	68612681	720	-0.312	strongHypo	1.27e-16		Distal Intergenic	chrCnn_random	68614529	68616684	2156	-	4722	BnaCnng68840D
	chrCnn_random	71110619	71110917	299	-0.258	strongHypo	2.44e-08		Distal Intergenic	chrCnn_random	71117850	71118954	1105	-	8335	BnaCnng70990D
	chrCnn_random	71116815	71116837	23	-0.365	strongHypo	1.1e-06		Distal Intergenic	chrCnn_random	71117850	71118954	1105	-	2139	BnaCnng70990D
	chrCnn_random	71118160	71118514	355	-0.241	strongHypo	2.49e-18		Exon (GSBRNA2T00010736001/BnaCnng70990D, exon 3 of 5)	chrCnn_random	71117850	71118954	1105	-	794	BnaCnng70990D
	chrCnn_random	74427112	74427259	148	-0.27	strongHypo	2.16e-14		Promoter (1-2kb)	chrCnn_random	74428596	74429266	671	+	-1484	BnaCnng73740D
	chrCnn_random	74427659	74429152	1494	-0.218	strongHypo	1.04e-64		Promoter (<=1kb)	chrCnn_random	74428596	74429266	671	+	0	BnaCnng73740D
	chrCnn_random	75886387	75886439	53	-0.254	strongHypo	2.51e-05		Distal Intergenic	chrCnn_random	75878368	75879329	962	+	8071	BnaCnng74940D
	chrCnn_random	79372614	79373097	484	-0.235	strongHypo	2.12e-10		Intron (GSBRNA2T00029947001/BnaCnng77850D, intron 1 of 1)	chrCnn_random	79372049	79373611	1563	-	997	BnaCnng77850D
	chrUnn_random	2661031	2662033	1003	-0.384	strongHypo	5.84e-56		Promoter (<=1kb)	chrUnn_random	2658848	2661432	2585	-	0	BnaUnng01960D
	chrUnn_random	2662549	2663590	1042	-0.254	strongHypo	1.95e-41		Exon (GSBRNA2T00059674001/BnaUnng01970D, exon 2 of 6)	chrUnn_random	2662583	2663836	1254	-	1287	BnaUnng01970D
	chrUnn_random	3345230	3345725	496	0.435	strongHyper	3.05e-13		Promoter (1-2kb)	chrUnn_random	3343187	3343793	607	-	-1932	BnaUnng02360D
	chrUnn_random	3359852	3360005	154	-0.38	strongHypo	2.02e-06		Distal Intergenic	chrUnn_random	3343187	3343793	607	-	-16212	BnaUnng02360D
	chrUnn_random	6771244	6771466	223	0.286	strongHyper	7.97e-05		Distal Intergenic	chrUnn_random	6777797	6778258	462	+	-6553	BnaUnng04540D
	chrUnn_random	6774375	6774618	244	-0.213	strongHypo	1.22e-07		Distal Intergenic	chrUnn_random	6777797	6778258	462	+	-3422	BnaUnng04540D
	chrUnn_random	7228303	7228580	278	-0.297	strongHypo	0.000671		Promoter (1-2kb)	chrUnn_random	7226301	7227262	962	-	-1318	BnaUnng04840D
	chrUnn_random	7480853	7481038	186	-0.311	strongHypo	1.98e-09		Distal Intergenic	chrUnn_random	7497719	7499365	1647	+	-16866	BnaUnng04970D
	chrUnn_random	7498169	7498219	51	-0.212	strongHypo	2.34e-05		Intron (GSBRNA2T00025965001/BnaUnng04970D, intron 1 of 2)	chrUnn_random	7497719	7499365	1647	+	500	BnaUnng04970D
	chrUnn_random	7732767	7732813	47	-0.545	strongHypo	4.19e-12		Exon (GSBRNA2T00028116001/BnaUnng05070D, exon 5 of 5)	chrUnn_random	7732779	7733527	749	-	760	BnaUnng05070D
	chrUnn_random	7734107	7734372	266	-0.201	strongHypo	3.75e-10		Promoter (<=1kb)	chrUnn_random	7732779	7733527	749	-	-845	BnaUnng05070D
	chrUnn_random	7751375	7751452	78	-0.269	strongHypo	5.37e-06		Distal Intergenic	chrUnn_random	7732779	7733527	749	-	-17925	BnaUnng05070D
ZS11 vs Y3560 (271 CHG-DMGs)	chrA01	14871799	14871955	157	-0.202	strongHypo	1.5e-05		Distal Intergenic	chrA01	14880768	14883223	2456	+	-8969	BnaA01g22550D
	chrA01	14876220	14876485	266	-0.258	strongHypo	1.47e-06		Distal Intergenic	chrA01	14880768	14883223	2456	+	-4548	BnaA01g22550D
	chrA01	18929105	18929246	142	-0.256	strongHypo	6.57e-06		Distal Intergenic	chrA01	18931985	18934471	2487	-	5366	BnaA01g27080D
	chrA01	18929809	18929866	58	-0.219	strongHypo	0.000497		Distal Intergenic	chrA01	18931985	18934471	2487	-	4662	BnaA01g27080D
	chrA02	4861539	4861922	384	-0.294	strongHypo	5.55e-11		Distal Intergenic	chrA02	4846882	4848489	1608	-	-13433	BnaA02g09650D
	chrA02	4862802	4862971	170	-0.542	strongHypo	9.98e-20		Distal Intergenic	chrA02	4846882	4848489	1608	-	-14482	BnaA02g09650D
	chrA02	7683213	7683342	130	0.238	strongHyper	5.97e-10		Exon (GSBRNA2T00081046001/BnaA02g13880D, exon 2 of 9)	chrA02	7682414	7685252	2839	+	928	BnaA02g13880D
	chrA02	11561641	11561818	178	-0.204	strongHypo	1.82e-07		Distal Intergenic	chrA02	11562935	11564140	1206	-	2499	BnaA02g18800D
	chrA02	11562674	11562924	251	-0.205	strongHypo	6.66e-06		Distal Intergenic	chrA02	11562935	11564140	1206	-	1466	BnaA02g18800D
	chrA02	11564052	11564345	294	-0.221	strongHypo	2.67e-10		Promoter (<=1kb)	chrA02	11562935	11564140	1206	-	0	BnaA02g18800D
	chrA02	11564475	11564866	392	-0.201	strongHypo	4.61e-06		Promoter (<=1kb)	chrA02	11562935	11564140	1206	-	-726	BnaA02g18800D
	chrA02	12497247	12497383	137	-0.269	strongHypo	0.00113		Promoter (1-2kb)	chrA02	12495457	12496195	739	-	-1188	BnaA02g20220D
	chrA02	12506402	12506720	319	-0.208	strongHypo	6.11e-06		Distal Intergenic	chrA02	12495457	12496195	739	-	-10525	BnaA02g20220D
	chrA02	12507087	12507415	329	-0.306	strongHypo	2.43e-21		Distal Intergenic	chrA02	12495457	12496195	739	-	-11220	BnaA02g20220D
	chrA02	14892898	14893046	149	-0.3	strongHypo	1.45e-05		Promoter (2-3kb)	chrA02	14895760	14895885	126	+	-2862	BnaA02g22380D
	chrA02	14894804	14894975	172	-0.221	strongHypo	7.26e-06		Promoter (<=1kb)	chrA02	14895760	14895885	126	+	-956	BnaA02g22380D
	chrA02	14895962	14897041	1080	-0.259	strongHypo	8.65e-17		Distal Intergenic	chrA02	14895760	14895885	126	+	1281	BnaA02g22380D
	chrA02	14945750	14945858	109	-0.344	strongHypo	5.35e-15		Distal Intergenic	chrA02	14948684	14950206	1523	-	4456	BnaA02g22430D
	chrA02	14946185	14946767	583	-0.414	strongHypo	7.12e-29		Distal Intergenic	chrA02	14948684	14950206	1523	-	4021	BnaA02g22430D
	chrA02	14954156	14954374	219	-0.334	strongHypo	2.01e-06		Distal Intergenic	chrA02	14948684	14950206	1523	-	-4168	BnaA02g22430D
	chrA02	14954681	14954879	199	-0.437	strongHypo	2.17e-08		Distal Intergenic	chrA02	14948684	14950206	1523	-	-4673	BnaA02g22430D
	chrA02	14956932	14957119	188	-0.212	strongHypo	0.000109		Distal Intergenic	chrA02	14948684	14950206	1523	-	-6913	BnaA02g22430D
	chrA02	14960830	14961159	330	-0.433	strongHypo	2.12e-17		Distal Intergenic	chrA02	14948684	14950206	1523	-	-10953	BnaA02g22430D
	chrA02	15842668	15843124	457	0.292	strongHyper	4.78e-14		Distal Intergenic	chrA02	15843525	15843903	379	-	1235	BnaA02g23030D
	chrA02	16408849	16408925	77	-0.337	strongHypo	2.95e-09		Distal Intergenic	chrA02	16423976	16425883	1908	+	-15127	BnaA02g23320D
	chrA02	16422522	16422717	196	-0.233	strongHypo	1.04e-08		Promoter (1-2kb)	chrA02	16423976	16425883	1908	+	-1454	BnaA02g23320D
	chrA02	17670296	17670396	101	-0.351	strongHypo	2.1e-08		Distal Intergenic	chrA02	17671745	17672722	978	-	2426	BnaA02g24300D
	chrA02	19102452	19103174	723	-0.203	strongHypo	2.21e-31		Exon (GSBRNA2T00030890001/BnaA02g26040D, exon 1 of 4)	chrA02	19099222	19103263	4042	-	811	BnaA02g26040D
	chrA02	19793113	19793617	505	-0.405	strongHypo	1.57e-16		Exon (GSBRNA2T00069561001/BnaA02g26820D, exon 3 of 11)	chrA02	19792541	19795024	2484	+	1076	BnaA02g26820D
	chrA02	19798184	19799009	826	-0.212	strongHypo	2.22e-13		Promoter (<=1kb)	chrA02	19798785	19799830	1046	+	0	BnaA02g26840D
	chrA02	19799649	19800402	754	-0.222	strongHypo	1.15e-11		Exon (GSBRNA2T00069563001/BnaA02g26840D, exon 2 of 2)	chrA02	19798785	19799830	1046	+	1617	BnaA02g26840D
	chrA02	19801513	19802162	650	-0.325	strongHypo	1.96e-17		Distal Intergenic	chrA02	19798785	19799830	1046	+	3377	BnaA02g26840D
	chrA02	19802898	19803181	284	-0.208	strongHypo	0.00345		Distal Intergenic	chrA02	19798785	19799830	1046	+	4396	BnaA02g26840D
	chrA02	19804169	19805132	964	-0.203	strongHypo	1.56e-08		Distal Intergenic	chrA02	19798785	19799830	1046	+	6347	BnaA02g26840D
	chrA03	19453570	19453738	169	-0.351	strongHypo	4.4e-07		Distal Intergenic	chrA03	19447454	19449312	1859	+	6284	BnaA03g39070D
	chrA03	29723388	29723469	82	-0.294	strongHypo	1.06e-08		Exon (GSBRNA2T00051592001/BnaA03g54750D, exon 5 of 10)	chrA03	29722068	29724770	2703	-	1382	BnaA03g54750D
	chrA03	29724585	29724716	132	-0.251	strongHypo	0.00048		5' UTR	chrA03	29722068	29724770	2703	-	185	BnaA03g54750D
	chrA03	29728673	29728698	26	-0.424	strongHypo	7.78e-06		Distal Intergenic	chrA03	29722068	29724770	2703	-	-3928	BnaA03g54750D
	chrA03	29733456	29733722	267	-0.373	strongHypo	2.18e-15		Distal Intergenic	chrA03	29722068	29724770	2703	-	-8952	BnaA03g54750D
	chrA03	29734075	29734098	24	-0.463	strongHypo	6.03e-08		Distal Intergenic	chrA03	29722068	29724770	2703	-	-9328	BnaA03g54750D
	chrA03_random	3172635	3172728	94	-0.338	strongHypo	8.56e-06		Promoter (<=1kb)	chrA03_random	3171590	3172251	662	-	-477	BnaA03g59430D
	chrA03_random	3174469	3174513	45	-0.332	strongHypo	1.13e-07		Promoter (2-3kb)	chrA03_random	3171590	3172251	662	-	-2262	BnaA03g59430D
	chrA03_random	3176521	3176545	25	-0.413	strongHypo	8.26e-11		Intron (GSBRNA2T00118595001/BnaA03g59440D, intron 6 of 7)	chrA03_random	3174495	3176959	2465	-	438	BnaA03g59440D
	chrA03_random	3179275	3179441	167	-0.506	strongHypo	2.31e-05		Promoter (2-3kb)	chrA03_random	3174495	3176959	2465	-	-2482	BnaA03g59440D
	chrA03_random	3183875	3184037	163	-0.26	strongHypo	1.9e-06		Distal Intergenic	chrA03_random	3174495	3176959	2465	-	-7078	BnaA03g59440D
	chrA04	2265369	2265696	328	-0.314	strongHypo	4.37e-13		Distal Intergenic	chrA04	2305009	2308771	3763	+	-39640	BnaA04g03410D
	chrA04	2268043	2268122	80	-0.251	strongHypo	4.15e-05		Distal Intergenic	chrA04	2305009	2308771	3763	+	-36966	BnaA04g03410D
	chrA04	2277596	2277862	267	-0.345	strongHypo	2.04e-06		Distal Intergenic	chrA04	2305009	2308771	3763	+	-27413	BnaA04g03410D
	chrA04	2287007	2287594	588	-0.222	strongHypo	2.81e-05		Distal Intergenic	chrA04	2305009	2308771	3763	+	-18002	BnaA04g03410D
	chrA04	2302236	2302537	302	-0.303	strongHypo	4.81e-05		Promoter (2-3kb)	chrA04	2305009	2308771	3763	+	-2773	BnaA04g03410D
	chrA04	2307246	2307357	112	0.243	strongHyper	5.42e-07		Intron (GSBRNA2T00126330001/BnaA04g03410D, intron 1 of 1)	chrA04	2305009	2308771	3763	+	2348	BnaA04g03410D
	chrA04	6107524	6107729	206	-0.242	strongHypo	4.01e-15		Intron (GSBRNA2T00068454001/BnaA04g07310D, intron 4 of 8)	chrA04	6106227	6108934	2708	+	1502	BnaA04g07310D
	chrA04	9612652	9612761	110	-0.646	strongHypo	1.14e-09		Promoter (<=1kb)	chrA04	9613482	9617168	3687	+	-830	BnaA04g11110D
	chrA04	9672460	9672837	378	-0.293	strongHypo	4.55e-12		Promoter (<=1kb)	chrA04	9673331	9674904	1574	+	-871	BnaA04g11160D
	chrA04	9673486	9673652	167	-0.508	strongHypo	8.75e-11		Exon (GSBRNA2T00068523001/BnaA04g11160D, exon 2 of 5)	chrA04	9673331	9674904	1574	+	321	BnaA04g11160D
	chrA04	9674698	9675494	797	-0.28	strongHypo	4.09e-19		Exon (GSBRNA2T00068523001/BnaA04g11160D, exon 4 of 5)	chrA04	9673331	9674904	1574	+	2163	BnaA04g11160D
	chrA04	15834521	15834811	291	-0.301	strongHypo	9.36e-18		Exon (GSBRNA2T00069676001/BnaA04g20620D, exon 2 of 10)	chrA04	15834184	15836504	2321	+	627	BnaA04g20620D
	chrA04	15835220	15835471	252	-0.205	strongHypo	4.76e-10		Exon (GSBRNA2T00069676001/BnaA04g20620D, exon 5 of 10)	chrA04	15834184	15836504	2321	+	1287	BnaA04g20620D
	chrA04	15841277	15841553	277	-0.206	strongHypo	7.7e-07		Distal Intergenic	chrA04	15834184	15836504	2321	+	7369	BnaA04g20620D
	chrA05	5415464	5415472	9	-0.339	strongHypo	7.01e-06		Promoter (1-2kb)	chrA05	5412401	5413472	1072	-	-2000	BnaA05g09810D
	chrA05	7862724	7863013	290	-0.394	strongHypo	2.37e-08		Distal Intergenic	chrA05	7854978	7858343	3366	-	-4670	BnaA05g13130D
	chrA05	7863774	7864379	606	-0.305	strongHypo	7.21e-24		Distal Intergenic	chrA05	7854978	7858343	3366	-	-6036	BnaA05g13130D
	chrA05	12524839	12524968	130	-0.23	strongHypo	0.00045		Intron (GSBRNA2T00023921001/BnaA05g17620D, intron 1 of 2)	chrA05	12523968	12526094	2127	-	1255	BnaA05g17620D
	chrA05	12525883	12526071	189	-0.303	strongHypo	4.07e-08		5' UTR	chrA05	12523968	12526094	2127	-	211	BnaA05g17620D
	chrA05	12527397	12527948	552	-0.208	strongHypo	2.28e-31		Promoter (1-2kb)	chrA05	12523968	12526094	2127	-	-1854	BnaA05g17620D
	chrA05	12528685	12529441	757	-0.2	strongHypo	3.17e-15		Exon (GSBRNA2T00023920001/BnaA05g17630D, exon 9 of 10)	chrA05	12523968	12526094	2127	-	-3347	BnaA05g17620D
	chrA05	12530356	12530568	213	-0.247	strongHypo	4.93e-06		Exon (GSBRNA2T00023920001/BnaA05g17630D, exon 5 of 10)	chrA05	12529119	12533186	4068	-	2830	BnaA05g17630D
	chrA05	12532790	12533045	256	-0.304	strongHypo	2.08e-30		Exon (GSBRNA2T00023920001/BnaA05g17630D, exon 1 of 10)	chrA05	12529119	12533186	4068	-	396	BnaA05g17630D
	chrA05	13506379	13506648	270	-0.316	strongHypo	0.000212		Distal Intergenic	chrA05	13507102	13507866	765	-	1487	BnaA05g18260D
	chrA05	13507050	13507331	282	-0.35	strongHypo	8.37e-09		Exon (GSBRNA2T00040260001/BnaA05g18260D, exon 3 of 3)	chrA05	13507102	13507866	765	-	816	BnaA05g18260D
	chrA05	13507700	13507894	195	-0.332	strongHypo	4.54e-06		Promoter (<=1kb)	chrA05	13507102	13507866	765	-	0	BnaA05g18260D
	chrA06	1687943	1688342	400	-0.398	strongHypo	1.43e-16		Distal Intergenic	chrA06	1690007	1692208	2202	-	4265	BnaA06g02840D
	chrA06	10928256	10928463	208	-0.492	strongHypo	1.86e-09		Distal Intergenic	chrA06	10947380	10948564	1185	-	20308	BnaA06g18650D
	chrA06	12051427	12051488	62	-0.371	strongHypo	2.76e-06		Distal Intergenic	chrA06	12066856	12067979	1124	+	-15429	BnaA06g19560D
	chrA06	12063367	12063478	112	-0.457	strongHypo	6.02e-06		Distal Intergenic	chrA06	12066856	12067979	1124	+	-3489	BnaA06g19560D
	chrA06	14676008	14676571	564	-0.321	strongHypo	3.97e-23		Promoter (<=1kb)	chrA06	14676893	14677398	506	+	-885	BnaA06g21150D
	chrA06	14677123	14677247	125	-0.462	strongHypo	5.15e-08		Exon (GSBRNA2T00109753001/BnaA06g21150D, exon 2 of 2)	chrA06	14676893	14677398	506	+	354	BnaA06g21150D
	chrA06	21986252	21986497	246	-0.209	strongHypo	7.16e-09		Distal Intergenic	chrA06	21987793	21990286	2494	-	4034	BnaA06g33200D
	chrA06_random	936911	937109	199	0.519	strongHyper	2.93e-17		Distal Intergenic	chrA06_random	941499	942862	1364	+	-4588	BnaA06g38860D
	chrA06_random	938730	938763	34	-0.307	strongHypo	5.5e-06		Promoter (2-3kb)	chrA06_random	941499	942862	1364	+	-2769	BnaA06g38860D
	chrA06_random	941677	941916	240	-0.382	strongHypo	2.39e-11		Exon (GSBRNA2T00016645001/BnaA06g38860D, exon 1 of 7)	chrA06_random	941499	942862	1364	+	417	BnaA06g38860D
	chrA06_random	942541	944568	2028	-0.285	strongHypo	3.65e-37		Exon (GSBRNA2T00016645001/BnaA06g38860D, exon 6 of 7)	chrA06_random	941499	942862	1364	+	3069	BnaA06g38860D
	chrA06_random	1596941	1597078	138	-0.288	strongHypo	2.73e-05		Distal Intergenic	chrA06_random	1607442	1609566	2125	+	-10501	BnaA06g39550D
	chrA06_random	1609131	1609594	464	-0.208	strongHypo	6.9e-10		Exon (GSBRNA2T00045692001/BnaA06g39550D, exon 8 of 9)	chrA06_random	1607442	1609566	2125	+	2152	BnaA06g39550D
	chrA07	3981318	3981536	219	-0.346	strongHypo	1.94e-06		Distal Intergenic	chrA07	3990296	3990430	135	+	-8978	BnaA07g03940D
	chrA07	3986651	3986730	80	-0.412	strongHypo	2.56e-08		Distal Intergenic	chrA07	3990296	3990430	135	+	-3645	BnaA07g03940D
	chrA08	800725	801076	352	-0.257	strongHypo	1.27e-06		Exon (GSBRNA2T00114147001/BnaA08g01060D, exon 4 of 4)	chrA08	799899	800885	987	+	1177	BnaA08g01060D
	chrA08	801517	801724	208	-0.236	strongHypo	3.12e-05		Distal Intergenic	chrA08	799899	800885	987	+	1825	BnaA08g01060D
	chrA08	802826	803183	358	-0.478	strongHypo	1.91e-13		Distal Intergenic	chrA08	799899	800885	987	+	3284	BnaA08g01060D
	chrA08	803501	803765	265	-0.286	strongHypo	6.63e-06		Distal Intergenic	chrA08	799899	800885	987	+	3866	BnaA08g01060D
	chrA08	804209	805035	827	-0.286	strongHypo	2.51e-20		Distal Intergenic	chrA08	799899	800885	987	+	5136	BnaA08g01060D
	chrA08	814370	814878	509	-0.269	strongHypo	2.23e-14		Distal Intergenic	chrA08	799899	800885	987	+	14979	BnaA08g01060D
	chrA08	815701	815717	17	0.502	strongHyper	4.22e-08		Distal Intergenic	chrA08	799899	800885	987	+	15818	BnaA08g01060D
	chrA08	821904	822152	249	-0.309	strongHypo	0.000577		Distal Intergenic	chrA08	799899	800885	987	+	22253	BnaA08g01060D
	chrA08	4612284	4612426	143	-0.263	strongHypo	0.000704		Distal Intergenic	chrA08	4606482	4606849	368	-	-5577	BnaA08g04800D
	chrA08_random	130130	130616	487	-0.253	strongHypo	1.98e-05		Distal Intergenic	chrA08_random	149010	149407	398	-	19277	BnaA08g29300D
	chrA08_random	134563	134581	19	-0.274	strongHypo	2.66e-08		Distal Intergenic	chrA08_random	149010	149407	398	-	14844	BnaA08g29300D
	chrA08_random	135353	135552	200	-0.258	strongHypo	1.79e-09		Distal Intergenic	chrA08_random	149010	149407	398	-	14054	BnaA08g29300D
	chrA08_random	135812	136068	257	-0.229	strongHypo	1.87e-12		Distal Intergenic	chrA08_random	149010	149407	398	-	13595	BnaA08g29300D
	chrA08_random	136489	136907	419	-0.251	strongHypo	7.58e-23		Distal Intergenic	chrA08_random	149010	149407	398	-	12918	BnaA08g29300D
	chrA09	2870829	2870927	99	-0.213	strongHypo	9.07e-05		Distal Intergenic	chrA09	2867855	2869402	1548	+	3072	BnaA09g05890D
	chrA09	2921403	2921485	83	-0.303	strongHypo	2.15e-05		Exon (GSBRNA2T00094660001/BnaA09g06010D, exon 3 of 9)	chrA09	2920451	2923098	2648	+	1034	BnaA09g06010D
	chrA09	3596294	3596507	214	0.447	strongHyper	2.53e-17		Promoter (2-3kb)	chrA09	3598354	3598635	282	+	-2060	BnaA09g07260D
	chrA09	7051270	7052943	1674	-0.216	strongHypo	1.8e-34		Exon (GSBRNA2T00082976001/BnaA09g12990D, exon 7 of 9)	chrA09	7051301	7055138	3838	-	3868	BnaA09g12990D
	chrA09	7053484	7053532	49	-0.322	strongHypo	1.45e-08		Exon (GSBRNA2T00082976001/BnaA09g12990D, exon 4 of 9)	chrA09	7051301	7055138	3838	-	1654	BnaA09g12990D
	chrA09	10827748	10827819	72	-0.248	strongHypo	4.33e-05		Distal Intergenic	chrA09	10831175	10833759	2585	+	-3427	BnaA09g17670D
	chrA09	16539090	16539221	132	-0.225	strongHypo	1.05e-06		Distal Intergenic	chrA09	16532122	16532410	289	-	-6811	BnaA09g23890D
	chrA09	18099339	18099376	38	-0.45	strongHypo	4.44e-07		Distal Intergenic	chrA09	18049586	18050889	1304	+	49790	BnaA09g25120D
	chrA09	18777113	18777296	184	-0.217	strongHypo	7.98e-08		Distal Intergenic	chrA09	18767406	18770428	3023	+	9890	BnaA09g25690D
	chrA09	18777665	18777758	94	-0.268	strongHypo	0.00139		Distal Intergenic	chrA09	18767406	18770428	3023	+	10352	BnaA09g25690D
	chrA09	18977066	18977224	159	0.201	strongHyper	6.83e-06		Distal Intergenic	chrA09	18965351	18974100	8750	-	-3124	BnaA09g25870D
	chrA09	18987772	18988019	248	-0.312	strongHypo	8.58e-17		Distal Intergenic	chrA09	18965351	18974100	8750	-	-13919	BnaA09g25870D
	chrA09	18988920	18989031	112	-0.301	strongHypo	7.73e-11		Distal Intergenic	chrA09	18965351	18974100	8750	-	-14931	BnaA09g25870D
	chrA09	18989373	18989862	490	-0.216	strongHypo	1.67e-11		Distal Intergenic	chrA09	18965351	18974100	8750	-	-15762	BnaA09g25870D
	chrA09	19005538	19005620	83	-0.36	strongHypo	4.59e-08		Distal Intergenic	chrA09	18965351	18974100	8750	-	-31520	BnaA09g25870D
	chrA09	20819568	20819902	335	-0.213	strongHypo	9.09e-10		Promoter (1-2kb)	chrA09	20820814	20823440	2627	+	-1246	BnaA09g27730D
	chrA09	20873928	20874495	568	-0.309	strongHypo	2.16e-18		Distal Intergenic	chrA09	20871504	20872779	1276	+	2991	BnaA09g27840D
	chrA09	31510646	31512705	2060	-0.551	strongHypo	0		Promoter (<=1kb)	chrA09	31510566	31512617	2052	-	0	BnaA09g46380D
	chrA09	31903607	31903914	308	-0.21	strongHypo	1.09e-10		Intron (GSBRNA2T00035406001/BnaA09g47320D, intron 11 of 11)	chrA09	31898538	31904158	5621	-	551	BnaA09g47320D
	chrA09	31904306	31904573	268	-0.327	strongHypo	1.74e-10		Promoter (<=1kb)	chrA09	31898538	31904158	5621	-	-415	BnaA09g47320D
	chrA09_random	2801059	2801074	16	0.369	strongHyper	7.67e-06		Exon (GSBRNA2T00048329001/BnaA09g54770D, exon 2 of 10)	chrA09_random	2800912	2802626	1715	+	162	BnaA09g54770D
	chrA09_random	3376756	3377254	499	0.577	strongHyper	1.03e-107		Promoter (<=1kb)	chrA09_random	3376666	3377209	544	-	0	BnaA09g55690D
	chrA10	1252629	1252995	367	-0.274	strongHypo	8.09e-22		Distal Intergenic	chrA10	1251967	1252468	502	+	1028	BnaA10g02420D
	chrA10	13246712	13247070	359	0.447	strongHyper	1.89e-09		Distal Intergenic	chrA10	13254600	13256706	2107	+	-7888	BnaA10g18210D
	chrA10	16274630	16274667	38	-0.223	strongHypo	0.000162		Distal Intergenic	chrA10	16275728	16277358	1631	-	2728	BnaA10g25230D
	chrA10	16275010	16275250	241	-0.254	strongHypo	6.33e-06		Distal Intergenic	chrA10	16275728	16277358	1631	-	2348	BnaA10g25230D
	chrA10	16276848	16276944	97	-0.261	strongHypo	2.39e-14		Exon (GSBRNA2T00136292001/BnaA10g25230D, exon 2 of 8)	chrA10	16275728	16277358	1631	-	510	BnaA10g25230D
	chrA10	16277267	16277356	90	-0.228	strongHypo	2.01e-07		Exon (GSBRNA2T00136292001/BnaA10g25230D, exon 1 of 8)	chrA10	16275728	16277358	1631	-	91	BnaA10g25230D
	chrA10	16277929	16278013	85	-0.277	strongHypo	2.75e-06		Promoter (<=1kb)	chrA10	16275728	16277358	1631	-	-655	BnaA10g25230D
	chrAnn_random	8446918	8447088	171	-0.483	strongHypo	4.19e-06		Distal Intergenic	chrAnn_random	8688581	8689584	1004	+	-241663	BnaAnng08130D
	chrAnn_random	8504269	8504752	484	-0.246	strongHypo	5.46e-07		Distal Intergenic	chrAnn_random	8688581	8689584	1004	+	-184312	BnaAnng08130D
	chrAnn_random	8508903	8509037	135	-0.297	strongHypo	7.11e-06		Distal Intergenic	chrAnn_random	8688581	8689584	1004	+	-179678	BnaAnng08130D
	chrAnn_random	8560947	8561043	97	-0.315	strongHypo	6.04e-07		Distal Intergenic	chrAnn_random	8688581	8689584	1004	+	-127634	BnaAnng08130D
	chrAnn_random	8583319	8583416	98	-0.228	strongHypo	3.62e-06		Distal Intergenic	chrAnn_random	8688581	8689584	1004	+	-105262	BnaAnng08130D
	chrAnn_random	8688512	8688891	380	-0.22	strongHypo	1.91e-10		Promoter (<=1kb)	chrAnn_random	8688581	8689584	1004	+	0	BnaAnng08130D
	chrAnn_random	9308021	9308521	501	0.345	strongHyper	3.19e-34		Exon (GSBRNA2T00087152001/BnaAnng08890D, exon 5 of 7)	chrAnn_random	9306850	9309193	2344	-	1172	BnaAnng08890D
	chrAnn_random	9645098	9645655	558	-0.24	strongHypo	5.25e-12		Promoter (<=1kb)	chrAnn_random	9645817	9647218	1402	+	-719	BnaAnng09140D
	chrAnn_random	11315398	11315534	137	-0.465	strongHypo	2.22e-17		Promoter (1-2kb)	chrAnn_random	11317014	11318141	1128	+	-1616	BnaAnng10430D
	chrAnn_random	11322651	11322742	92	-0.351	strongHypo	9.92e-07		Distal Intergenic	chrAnn_random	11317014	11318141	1128	+	5728	BnaAnng10430D
	chrAnn_random	14110771	14111378	608	-0.408	strongHypo	2.69e-16		Promoter (<=1kb)	chrAnn_random	14110842	14117812	6971	+	0	BnaAnng13130D
	chrAnn_random	14112616	14113402	787	-0.274	strongHypo	7.13e-12		Exon (GSBRNA2T00014065001/BnaAnng13130D, exon 8 of 11)	chrAnn_random	14110842	14117812	6971	+	2560	BnaAnng13130D
	chrAnn_random	16828360	16830353	1994	-0.267	strongHypo	3.2e-41		Exon (GSBRNA2T00025709001/BnaAnng15880D, exon 5 of 11)	chrAnn_random	16831773	16838956	7184	+	-3413	BnaAnng15890D
	chrAnn_random	16834302	16835692	1391	-0.217	strongHypo	3.78e-49		Exon (GSBRNA2T00025710001/BnaAnng15890D, exon 12 of 22)	chrAnn_random	16831773	16838956	7184	+	3919	BnaAnng15890D
	chrAnn_random	16836321	16836648	328	-0.217	strongHypo	2.16e-16		Exon (GSBRNA2T00025710001/BnaAnng15890D, exon 14 of 22)	chrAnn_random	16831773	16838956	7184	+	4875	BnaAnng15890D
	chrAnn_random	22945667	22945761	95	-0.356	strongHypo	2.67e-07		Promoter (<=1kb)	chrAnn_random	22944131	22945677	1547	-	0	BnaAnng20770D
	chrAnn_random	27435643	27435736	94	-0.339	strongHypo	3.07e-05		Promoter (2-3kb)	chrAnn_random	27438020	27438325	306	+	-2377	BnaAnng23940D
	chrAnn_random	27436854	27437114	261	-0.245	strongHypo	0.000104		Promoter (1-2kb)	chrAnn_random	27438020	27438325	306	+	-1166	BnaAnng23940D
	chrAnn_random	29745010	29745051	42	-0.409	strongHypo	9.19e-05		Exon (GSBRNA2T00068334001/BnaAnng25720D, exon 5 of 7)	chrAnn_random	29744225	29746514	2290	-	1504	BnaAnng25720D
	chrAnn_random	32690187	32690255	69	-0.492	strongHypo	1.21e-07		Exon (GSBRNA2T00080440001/BnaAnng28580D, exon 9 of 9)	chrAnn_random	32687753	32690552	2800	+	2502	BnaAnng28580D
	chrAnn_random	32690821	32691277	457	-0.314	strongHypo	1.96e-30		Distal Intergenic	chrAnn_random	32687753	32690552	2800	+	3524	BnaAnng28580D
	chrAnn_random	32707435	32707679	245	-0.299	strongHypo	4.14e-05		Distal Intergenic	chrAnn_random	32687753	32690552	2800	+	19926	BnaAnng28580D
	chrAnn_random	32709816	32710014	199	-0.278	strongHypo	2.14e-10		Distal Intergenic	chrAnn_random	32687753	32690552	2800	+	22261	BnaAnng28580D
	chrAnn_random	32715311	32715349	39	-0.271	strongHypo	1.07e-06		Distal Intergenic	chrAnn_random	32687753	32690552	2800	+	27596	BnaAnng28580D
	chrAnn_random	32715670	32715692	23	-0.474	strongHypo	3.97e-05		Distal Intergenic	chrAnn_random	32687753	32690552	2800	+	27939	BnaAnng28580D
	chrAnn_random	32862896	32863013	118	-0.284	strongHypo	2.36e-08		Distal Intergenic	chrAnn_random	32863221	32865994	2774	-	3098	BnaAnng28690D
	chrAnn_random	36657186	36657679	494	-0.237	strongHypo	2.36e-21		Exon (GSBRNA2T00093667001/BnaAnng32100D, exon 2 of 2)	chrAnn_random	36657360	36658496	1137	-	1310	BnaAnng32100D
	chrAnn_random	37618518	37619002	485	-0.399	strongHypo	1.93e-22		Distal Intergenic	chrAnn_random	37625922	37628202	2281	-	9684	BnaAnng32960D
	chrAnn_random	37631296	37631399	104	-0.259	strongHypo	7.24e-06		Distal Intergenic	chrAnn_random	37625922	37628202	2281	-	-3197	BnaAnng32960D
	chrAnn_random	37860243	37860441	199	-0.216	strongHypo	1.27e-09		Distal Intergenic	chrAnn_random	37860508	37861004	497	-	761	BnaAnng33190D
	chrAnn_random	38150217	38150252	36	-0.217	strongHypo	0.000555		Distal Intergenic	chrAnn_random	38143252	38143561	310	+	7000	BnaAnng33470D
	chrAnn_random	38735663	38735751	89	-0.236	strongHypo	8.32e-05		Exon (GSBRNA2T00004137001/BnaAnng33990D, exon 6 of 9)	chrAnn_random	38734828	38736935	2108	-	1272	BnaAnng33990D
	chrAnn_random	40339522	40339837	316	-0.236	strongHypo	7.89e-07		Distal Intergenic	chrAnn_random	40330483	40331498	1016	-	-8339	BnaAnng35580D
	chrAnn_random	44537697	44537959	263	-0.461	strongHypo	2.86e-18		Distal Intergenic	chrAnn_random	44547857	44547991	135	-	10294	BnaAnng39190D
	chrAnn_random	44557064	44558110	1047	-0.209	strongHypo	1.53e-24		Distal Intergenic	chrAnn_random	44547857	44547991	135	-	-10119	BnaAnng39190D
	chrAnn_random	45145091	45145141	51	-0.203	strongHypo	0.000394		Distal Intergenic	chrAnn_random	45161102	45161337	236	-	16246	BnaAnng39620D
	chrAnn_random	46620435	46620470	36	-0.23	strongHypo	1.39e-07		Distal Intergenic	chrAnn_random	46629151	46630391	1241	+	-8716	BnaAnng40720D
	chrAnn_random	46652743	46653388	646	-0.265	strongHypo	9.3e-17		Distal Intergenic	chrAnn_random	46630497	46630987	491	+	22891	BnaAnng40730D
	chrC01	618375	618490	116	0.221	strongHyper	4.24e-05		Promoter (<=1kb)	chrC01	616931	618207	1277	-	-283	BnaC01g01300D
	chrC01	8344969	8345383	415	-0.228	strongHypo	1.2e-06		Distal Intergenic	chrC01	8345844	8346765	922	-	1796	BnaC01g12990D
	chrC01	8346049	8346471	423	-0.245	strongHypo	3.93e-11		Exon (GSBRNA2T00138203001/BnaC01g12990D, exon 2 of 4)	chrC01	8345844	8346765	922	-	716	BnaC01g12990D
	chrC01	9588377	9588385	9	-0.308	strongHypo	8.52e-05		Promoter (2-3kb)	chrC01	9590524	9590833	310	+	-2147	BnaC01g14320D
	chrC01	9588854	9590128	1275	-0.24	strongHypo	3.03e-49		Promoter (1-2kb)	chrC01	9590524	9590833	310	+	-1670	BnaC01g14320D
	chrC01	9591853	9594741	2889	-0.204	strongHypo	4.25e-65		Distal Intergenic	chrC01	9590524	9590833	310	+	4217	BnaC01g14320D
	chrC01	9595699	9596057	359	-0.302	strongHypo	1.08e-05		Promoter (<=1kb)	chrC01	9596207	9600729	4523	+	-508	BnaC01g14330D
	chrC01	9597978	9598749	772	-0.346	strongHypo	5.39e-15		Intron (GSBRNA2T00048676001/BnaC01g14330D, intron 2 of 2)	chrC01	9596207	9600729	4523	+	2542	BnaC01g14330D
	chrC01	9599347	9599487	141	-0.402	strongHypo	8.39e-05		Intron (GSBRNA2T00048676001/BnaC01g14330D, intron 2 of 2)	chrC01	9596207	9600729	4523	+	3280	BnaC01g14330D
	chrC01	9600373	9601597	1225	-0.231	strongHypo	1.53e-34		Exon (GSBRNA2T00048676001/BnaC01g14330D, exon 3 of 3)	chrC01	9596207	9600729	4523	+	5390	BnaC01g14330D
	chrC01	9619247	9619282	36	-0.486	strongHypo	4.43e-09		Distal Intergenic	chrC01	9596207	9600729	4523	+	23075	BnaC01g14330D
	chrC01	9925814	9925827	14	-0.695	strongHypo	5.43e-12		Distal Intergenic	chrC01	9929884	9931562	1679	+	-4070	BnaC01g14640D
	chrC01	12003647	12003681	35	-0.539	strongHypo	4.82e-07		Distal Intergenic	chrC01	12003996	12004338	343	-	691	BnaC01g17420D
	chrC01	14965358	14965516	159	-0.201	strongHypo	5.36e-05		Promoter (<=1kb)	chrC01	14962623	14965362	2740	-	0	BnaC01g21480D
	chrC01	14986935	14987063	129	-0.214	strongHypo	0.000113		Distal Intergenic	chrC01	14985011	14985334	324	+	2052	BnaC01g21490D
	chrC01	14988881	14989117	237	-0.416	strongHypo	1.14e-06		Distal Intergenic	chrC01	14985011	14985334	324	+	4106	BnaC01g21490D
	chrC01	17171886	17172063	178	-0.208	strongHypo	6.89e-15		Distal Intergenic	chrC01	17172432	17176588	4157	-	4702	BnaC01g23530D
	chrC01	17172954	17173018	65	-0.21	strongHypo	4.75e-09		Exon (GSBRNA2T00090831001/BnaC01g23530D, exon 12 of 14)	chrC01	17172432	17176588	4157	-	3634	BnaC01g23530D
	chrC01	18898516	18898525	10	-0.513	strongHypo	1.08e-05		Intron (GSBRNA2T00023992001/BnaC01g24240D, intron 1 of 7)	chrC01	18898387	18900159	1773	+	138	BnaC01g24240D
	chrC01	23057523	23058010	488	-0.206	strongHypo	4.34e-07		Exon (GSBRNA2T00126116001/BnaC01g26260D, exon 3 of 10)	chrC01	23056155	23058419	2265	-	896	BnaC01g26260D
	chrC01	28476136	28476548	413	-0.354	strongHypo	0.000144		Distal Intergenic	chrC01	28462665	28468211	5547	+	13883	BnaC01g30070D
	chrC01	28477098	28478886	1789	-0.25	strongHypo	1.65e-51		Distal Intergenic	chrC01	28462665	28468211	5547	+	16221	BnaC01g30070D
	chrC01	30022656	30023135	480	-0.226	strongHypo	1.12e-08		Distal Intergenic	chrC01	30004561	30004843	283	+	18574	BnaC01g31250D
	chrC01	30024709	30024863	155	-0.395	strongHypo	2.49e-09		Distal Intergenic	chrC01	30004561	30004843	283	+	20302	BnaC01g31250D
	chrC01_random	183432	183514	83	-0.821	strongHypo	4.75e-26		Promoter (1-2kb)	chrC01_random	185015	187512	2498	+	-1583	BnaC01g40940D
	chrC01_random	184427	184597	171	-0.435	strongHypo	6.16e-07		Promoter (<=1kb)	chrC01_random	185015	187512	2498	+	-588	BnaC01g40940D
	chrC01_random	184997	185812	816	-0.286	strongHypo	5.41e-20		Promoter (<=1kb)	chrC01_random	185015	187512	2498	+	0	BnaC01g40940D
	chrC01_random	187083	187270	188	-0.552	strongHypo	7.38e-23		Exon (GSBRNA2T00034212001/BnaC01g40940D, exon 9 of 11)	chrC01_random	185015	187512	2498	+	2255	BnaC01g40940D
	chrC01_random	187597	188748	1152	-0.287	strongHypo	1.58e-25		Distal Intergenic	chrC01_random	185015	187512	2498	+	3733	BnaC01g40940D
	chrC01_random	189115	189691	577	-0.314	strongHypo	5.04e-14		Distal Intergenic	chrC01_random	185015	187512	2498	+	4676	BnaC01g40940D
	chrC01_random	786184	786318	135	-0.346	strongHypo	1.68e-05		Intron (GSBRNA2T00022549001/BnaC01g41600D, intron 1 of 2)	chrC01_random	782944	787735	4792	-	1551	BnaC01g41600D
	chrC01_random	1845813	1846173	361	-0.349	strongHypo	7.71e-17		Distal Intergenic	chrC01_random	1855201	1857686	2486	-	11873	BnaC01g42670D
	chrC01_random	1846546	1846596	51	-0.346	strongHypo	1.51e-07		Distal Intergenic	chrC01_random	1855201	1857686	2486	-	11140	BnaC01g42670D
	chrC01_random	1846923	1846987	65	-0.272	strongHypo	0.000209		Distal Intergenic	chrC01_random	1855201	1857686	2486	-	10763	BnaC01g42670D
	chrC01_random	3923198	3923399	202	-0.324	strongHypo	3.25e-09		Distal Intergenic	chrC01_random	3919973	3920978	1006	+	3426	BnaC01g44340D
	chrC02	1476449	1476631	183	-0.245	strongHypo	3.97e-06		Exon (GSBRNA2T00080023001/BnaC02g03160D, exon 3 of 4)	chrC02	1474310	1477776	3467	+	2321	BnaC02g03160D
	chrC02	1477087	1479864	2778	-0.208	strongHypo	6.21e-72		Exon (GSBRNA2T00080023001/BnaC02g03160D, exon 4 of 4)	chrC02	1474310	1477776	3467	+	5554	BnaC02g03160D
	chrC02	6472936	6473193	258	-0.205	strongHypo	0.0104		Distal Intergenic	chrC02	6473386	6475687	2302	-	2751	BnaC02g11220D
	chrC02	6474069	6474429	361	-0.221	strongHypo	6.45e-07		Exon (GSBRNA2T00114936001/BnaC02g11220D, exon 5 of 9)	chrC02	6473386	6475687	2302	-	1618	BnaC02g11220D
	chrC02	6475282	6475364	83	-0.228	strongHypo	1.61e-06		Exon (GSBRNA2T00114936001/BnaC02g11220D, exon 2 of 9)	chrC02	6473386	6475687	2302	-	405	BnaC02g11220D
	chrC02	6475804	6475958	155	-0.368	strongHypo	1.61e-06		Promoter (<=1kb)	chrC02	6473386	6475687	2302	-	-271	BnaC02g11220D
	chrC02	13001976	13002025	50	-0.326	strongHypo	0.000373		Distal Intergenic	chrC02	12995951	12996364	414	-	-5661	BnaC02g17440D
	chrC02	13008603	13009239	637	-0.201	strongHypo	9.48e-19		Distal Intergenic	chrC02	12995951	12996364	414	-	-12875	BnaC02g17440D
	chrC02	15287193	15287334	142	-0.446	strongHypo	9.34e-10		Promoter (<=1kb)	chrC02	15286280	15287130	851	-	-204	BnaC02g19060D
	chrC02	15287694	15287905	212	-0.345	strongHypo	3.1e-10		Promoter (<=1kb)	chrC02	15286280	15287130	851	-	-775	BnaC02g19060D
	chrC02	15288702	15288802	101	-0.352	strongHypo	9.44e-07		Promoter (1-2kb)	chrC02	15286280	15287130	851	-	-1672	BnaC02g19060D
	chrC02	25869351	25869605	255	-0.252	strongHypo	0.00043		Distal Intergenic	chrC02	25864748	25867218	2471	+	4857	BnaC02g27890D
	chrC02	25871032	25872268	1237	-0.269	strongHypo	9.94e-18		Distal Intergenic	chrC02	25864748	25867218	2471	+	7520	BnaC02g27890D
	chrC02	26087394	26087489	96	-0.258	strongHypo	2.41e-08		Distal Intergenic	chrC02	26130344	26131162	819	+	-42950	BnaC02g27960D
	chrC02	26893834	26893874	41	-0.303	strongHypo	9.56e-08		Distal Intergenic	chrC02	26863938	26865440	1503	+	29936	BnaC02g28300D
	chrC02	30480259	30480657	399	-0.207	strongHypo	1.9e-20		Exon (GSBRNA2T00024353001/BnaC02g29620D, exon 9 of 9)	chrC02	30480383	30482798	2416	-	2539	BnaC02g29620D
	chrC02	32372110	32372445	336	-0.283	strongHypo	2e-11		Exon (GSBRNA2T00103820001/BnaC02g30590D, exon 4 of 8)	chrC02	32371475	32373479	2005	+	970	BnaC02g30590D
	chrC02	32373633	32373989	357	-0.29	strongHypo	2.1e-18		Exon (GSBRNA2T00103821001/BnaC02g30600D, exon 1 of 3)	chrC02	32373620	32373940	321	+	369	BnaC02g30600D
	chrC02	32374633	32374805	173	-0.219	strongHypo	2.49e-05		Distal Intergenic	chrC02	32373620	32373940	321	+	1185	BnaC02g30600D
	chrC02	32375220	32376024	805	-0.287	strongHypo	4.18e-39		Distal Intergenic	chrC02	32373620	32373940	321	+	2404	BnaC02g30600D
	chrC02	32376781	32376946	166	-0.255	strongHypo	4.78e-06		Distal Intergenic	chrC02	32373620	32373940	321	+	3326	BnaC02g30600D
	chrC02	32387836	32387978	143	-0.409	strongHypo	2.76e-12		Exon (GSBRNA2T00103824001/BnaC02g30610D, exon 8 of 8)	chrC02	32386259	32387977	1719	+	1719	BnaC02g30610D
	chrC02	32393223	32393595	373	-0.214	strongHypo	3.2e-06		Distal Intergenic	chrC02	32386259	32387977	1719	+	7336	BnaC02g30610D
	chrC02	33417794	33417906	113	-0.385	strongHypo	4.88e-06		Distal Intergenic	chrC02	33423255	33424305	1051	+	-5461	BnaC02g31260D
	chrC02	33423675	33423929	255	-0.455	strongHypo	5.2e-14		Exon (GSBRNA2T00062500001/BnaC02g31260D, exon 2 of 5)	chrC02	33423255	33424305	1051	+	674	BnaC02g31260D
	chrC02	33430743	33430989	247	-0.313	strongHypo	3.93e-10		Distal Intergenic	chrC02	33423255	33424305	1051	+	7734	BnaC02g31260D
	chrC02	33945200	33945308	109	-0.609	strongHypo	2.71e-17		Distal Intergenic	chrC02	33944686	33944886	201	+	622	BnaC02g31670D
	chrC02	34127775	34127785	11	-0.673	strongHypo	2.6e-11		Distal Intergenic	chrC02	34131118	34133637	2520	-	5862	BnaC02g31770D
	chrC02	36152781	36152866	86	-0.555	strongHypo	6.62e-13		Exon (GSBRNA2T00063911001/BnaC02g33790D, exon 8 of 9)	chrC02	36151561	36153126	1566	+	1305	BnaC02g33790D
	chrC02	36153854	36153896	43	-0.469	strongHypo	2.72e-07		Distal Intergenic	chrC02	36151561	36153126	1566	+	2335	BnaC02g33790D
	chrC02	36285083	36285248	166	-0.514	strongHypo	7.23e-07		Distal Intergenic	chrC02	36283763	36284921	1159	+	1485	BnaC02g33970D
	chrC02	36285570	36285706	137	-0.738	strongHypo	1.28e-33		Distal Intergenic	chrC02	36283763	36284921	1159	+	1943	BnaC02g33970D
	chrC02	36290061	36290243	183	-0.327	strongHypo	3.96e-05		Distal Intergenic	chrC02	36283763	36284921	1159	+	6480	BnaC02g33970D
	chrC02	38617521	38617570	50	-0.266	strongHypo	0.000234		Promoter (1-2kb)	chrC02	38618600	38619691	1092	+	-1079	BnaC02g35740D
	chrC02	41525191	41525291	101	-0.217	strongHypo	5.04e-07		Exon (GSBRNA2T00120677001/BnaC02g38600D, exon 6 of 6)	chrC02	41525241	41526208	968	-	1017	BnaC02g38600D
	chrC02_random	1917821	1918010	190	-0.233	strongHypo	5.36e-06		Distal Intergenic	chrC02_random	1916826	1917159	334	+	1184	BnaC02g46130D
	chrC02_random	2346741	2346898	158	-0.434	strongHypo	4.33e-05		Distal Intergenic	chrC02_random	2373895	2375620	1726	-	28879	BnaC02g46610D
	chrC02_random	4369986	4370025	40	-0.409	strongHypo	1.48e-07		Promoter (1-2kb)	chrC02_random	4371550	4374075	2526	+	-1564	BnaC02g48170D
	chrC02_random	4371703	4372984	1282	-0.411	strongHypo	1.6e-42		Exon (GSBRNA2T00048326001/BnaC02g48170D, exon 2 of 9)	chrC02_random	4371550	4374075	2526	+	1434	BnaC02g48170D
	chrC02_random	4373403	4373804	402	-0.348	strongHypo	1.32e-15		Exon (GSBRNA2T00048326001/BnaC02g48170D, exon 8 of 9)	chrC02_random	4371550	4374075	2526	+	2254	BnaC02g48170D
	chrC02_random	4374107	4374271	165	-0.667	strongHypo	7.8e-14		Distal Intergenic	chrC02_random	4371550	4374075	2526	+	2721	BnaC02g48170D
	chrC02_random	4375341	4375537	197	-0.255	strongHypo	7.6e-19		Distal Intergenic	chrC02_random	4371550	4374075	2526	+	3987	BnaC02g48170D
	chrC02_random	4376928	4377517	590	-0.262	strongHypo	1.46e-09		Distal Intergenic	chrC02_random	4371550	4374075	2526	+	5967	BnaC02g48170D
	chrC03	12908527	12909590	1064	-0.381	strongHypo	3.97e-37		Distal Intergenic	chrC03	12920342	12922472	2131	-	13945	BnaC03g23250D
	chrC03	12910062	12910419	358	-0.368	strongHypo	7.69e-18		Distal Intergenic	chrC03	12920342	12922472	2131	-	12410	BnaC03g23250D
	chrC03	19348191	19348282	92	-0.339	strongHypo	2.25e-06		Distal Intergenic	chrC03	19354149	19356791	2643	+	-5958	BnaC03g31500D
	chrC03	19350274	19350843	570	-0.212	strongHypo	0.000594		Distal Intergenic	chrC03	19354149	19356791	2643	+	-3875	BnaC03g31500D
	chrC03	19351830	19352110	281	-0.207	strongHypo	1.03e-11		Promoter (2-3kb)	chrC03	19354149	19356791	2643	+	-2319	BnaC03g31500D
	chrC03	19356855	19357159	305	-0.272	strongHypo	1.51e-08		Distal Intergenic	chrC03	19354149	19356791	2643	+	3010	BnaC03g31500D
	chrC03	19357528	19357559	32	-0.446	strongHypo	4.26e-08		Distal Intergenic	chrC03	19354149	19356791	2643	+	3410	BnaC03g31500D
	chrC03	23609049	23609161	113	-0.5	strongHypo	4.88e-15		Promoter (<=1kb)	chrC03	23607063	23608492	1430	-	-669	BnaC03g38510D
	chrC03	25490016	25490903	888	-0.28	strongHypo	3.38e-20		Exon (GSBRNA2T00124009001/BnaC03g40550D, exon 3 of 11)	chrC03	25489374	25491376	2003	-	1360	BnaC03g40550D
	chrC03	25491548	25491735	188	-0.207	strongHypo	0.000227		Promoter (<=1kb)	chrC03	25489374	25491376	2003	-	-359	BnaC03g40550D
	chrC03	27467613	27467693	81	-0.35	strongHypo	9.18e-06		Distal Intergenic	chrC03	27465766	27467224	1459	+	1927	BnaC03g42710D
	chrC03	28485564	28485890	327	-0.219	strongHypo	1.25e-06		Distal Intergenic	chrC03	28494177	28496138	1962	+	-8613	BnaC03g43450D
	chrC03	28494500	28494787	288	-0.227	strongHypo	1.58e-07		Intron (GSBRNA2T00158359001/BnaC03g43450D, intron 1 of 6)	chrC03	28494177	28496138	1962	+	610	BnaC03g43450D
	chrC03	28496436	28496866	431	-0.343	strongHypo	5.13e-12		3' UTR	chrC03	28496241	28496896	656	+	625	BnaC03g43460D
	chrC03	28497831	28498244	414	-0.329	strongHypo	1.63e-09		Distal Intergenic	chrC03	28496241	28496896	656	+	2003	BnaC03g43460D
	chrC03	28498860	28499132	273	-0.3	strongHypo	6.49e-11		Distal Intergenic	chrC03	28496241	28496896	656	+	2891	BnaC03g43460D
	chrC03	31118142	31121167	3026	-0.332	strongHypo	1.85e-119		Promoter (<=1kb)	chrC03	31120068	31123708	3641	+	0	BnaC03g46210D
	chrC03	31121289	31121405	117	-0.346	strongHypo	2.66e-08		Exon (GSBRNA2T00150114001/BnaC03g46210D, exon 5 of 10)	chrC03	31120068	31123708	3641	+	1337	BnaC03g46210D
	chrC03	31122521	31123228	708	-0.351	strongHypo	9.53e-57		Exon (GSBRNA2T00150114001/BnaC03g46210D, exon 8 of 10)	chrC03	31120068	31123708	3641	+	3160	BnaC03g46210D
	chrC03	31123569	31124116	548	-0.271	strongHypo	3.17e-31		Exon (GSBRNA2T00150114001/BnaC03g46210D, exon 10 of 10)	chrC03	31120068	31123708	3641	+	4048	BnaC03g46210D
	chrC03	31127132	31129682	2551	-0.298	strongHypo	9.72e-150		Distal Intergenic	chrC03	31120068	31123708	3641	+	9614	BnaC03g46210D
	chrC03	31130939	31131324	386	0.462	strongHyper	4.96e-32		Distal Intergenic	chrC03	31120068	31123708	3641	+	11256	BnaC03g46210D
	chrC03	31135878	31136043	166	0.467	strongHyper	4.29e-24		Distal Intergenic	chrC03	31120068	31123708	3641	+	15975	BnaC03g46210D
	chrC03	31136323	31136477	155	-0.584	strongHypo	6.78e-23		Distal Intergenic	chrC03	31120068	31123708	3641	+	16409	BnaC03g46210D
	chrC03	32111586	32111665	80	-0.296	strongHypo	0.00011		Distal Intergenic	chrC03	32107109	32108310	1202	+	4556	BnaC03g47130D
	chrC03	34192716	34193044	329	-0.308	strongHypo	2.09e-10		Promoter (<=1kb)	chrC03	34192995	34194144	1150	+	0	BnaC03g49270D
	chrC03	34193652	34193816	165	-0.315	strongHypo	1.2e-09		Exon (GSBRNA2T00079247001/BnaC03g49270D, exon 4 of 6)	chrC03	34192995	34194144	1150	+	821	BnaC03g49270D
	chrC03	34194309	34194341	33	-0.412	strongHypo	1.3e-06		Distal Intergenic	chrC03	34192995	34194144	1150	+	1346	BnaC03g49270D
	chrC03	34194702	34194722	21	-0.524	strongHypo	5.47e-09		Distal Intergenic	chrC03	34192995	34194144	1150	+	1727	BnaC03g49270D
	chrC03	34196727	34196976	250	-0.227	strongHypo	0.000884		Distal Intergenic	chrC03	34192995	34194144	1150	+	3981	BnaC03g49270D
	chrC03	34969793	34970039	247	0.351	strongHyper	1.01e-05		Promoter (<=1kb)	chrC03	34969696	34969920	225	-	0	BnaC03g50350D
	chrC03	40857367	40857642	276	-0.417	strongHypo	1.3e-05		Distal Intergenic	chrC03	40868365	40870895	2531	+	-10998	BnaC03g54050D
	chrC03	40861561	40862285	725	-0.234	strongHypo	5.42e-06		Distal Intergenic	chrC03	40868365	40870895	2531	+	-6804	BnaC03g54050D
	chrC03	40867141	40867177	37	-0.397	strongHypo	1.05e-06		Promoter (1-2kb)	chrC03	40868365	40870895	2531	+	-1224	BnaC03g54050D
	chrC03	42536516	42536577	62	-0.205	strongHypo	0.003		Distal Intergenic	chrC03	42524010	42524764	755	+	12567	BnaC03g54610D
	chrC03	42545735	42545972	238	-0.411	strongHypo	3.08e-08		Distal Intergenic	chrC03	42524010	42524764	755	+	21962	BnaC03g54610D
	chrC03	56647480	56648225	746	-0.48	strongHypo	3.09e-28		Exon (GSBRNA2T00092841001/BnaC03g66950D, exon 2 of 6)	chrC03	56647100	56648945	1846	+	1125	BnaC03g66950D
	chrC03	56649273	56649904	632	-0.546	strongHypo	4.58e-37		Distal Intergenic	chrC03	56647100	56648945	1846	+	2804	BnaC03g66950D
	chrC03_random	4409206	4409311	106	-0.313	strongHypo	6.34e-07		Promoter (1-2kb)	chrC03_random	4410730	4411017	288	+	-1524	BnaC03g75740D
	chrC03_random	4410112	4410310	199	-0.302	strongHypo	1.06e-05		Promoter (<=1kb)	chrC03_random	4410730	4411017	288	+	-618	BnaC03g75740D
	chrC03_random	4410560	4411023	464	-0.248	strongHypo	3.49e-15		Promoter (<=1kb)	chrC03_random	4410730	4411017	288	+	0	BnaC03g75740D
	chrC03_random	4431285	4431720	436	-0.264	strongHypo	1.12e-32		Distal Intergenic	chrC03_random	4410730	4411017	288	+	20990	BnaC03g75740D
	chrC03_random	4432949	4433393	445	-0.232	strongHypo	1.59e-11		Distal Intergenic	chrC03_random	4410730	4411017	288	+	22663	BnaC03g75740D
	chrC03_random	4433722	4433927	206	-0.223	strongHypo	3.3e-12		Distal Intergenic	chrC03_random	4410730	4411017	288	+	23197	BnaC03g75740D
	chrC04	9339618	9339647	30	-0.231	strongHypo	8.58e-07		Promoter (2-3kb)	chrC04	9342479	9342724	246	+	-2861	BnaC04g11970D
	chrC04	10131597	10131933	337	-0.384	strongHypo	3.05e-19		Promoter (<=1kb)	chrC04	10132241	10134517	2277	+	-644	BnaC04g12880D
	chrC04	10479006	10479062	57	-0.43	strongHypo	4.44e-08		Distal Intergenic	chrC04	10487988	10490349	2362	+	-8982	BnaC04g13230D
	chrC04	10482459	10482612	154	-0.44	strongHypo	1.2e-05		Distal Intergenic	chrC04	10487988	10490349	2362	+	-5529	BnaC04g13230D
	chrC04	16291925	16292080	156	-0.334	strongHypo	1.58e-06		Distal Intergenic	chrC04	16311891	16312314	424	+	-19966	BnaC04g17700D
	chrC04	16299720	16300215	496	0.414	strongHyper	8.84e-20		Distal Intergenic	chrC04	16311891	16312314	424	+	-12171	BnaC04g17700D
	chrC04	16303174	16303314	141	0.64	strongHyper	1.02e-24		Distal Intergenic	chrC04	16311891	16312314	424	+	-8717	BnaC04g17700D
	chrC04	16305574	16305707	134	0.355	strongHyper	1.9e-06		Distal Intergenic	chrC04	16311891	16312314	424	+	-6317	BnaC04g17700D
	chrC04	17686438	17686627	190	-0.321	strongHypo	0.000374		Exon (GSBRNA2T00118284001/BnaC04g18350D, exon 2 of 7)	chrC04	17685975	17688085	2111	+	652	BnaC04g18350D
	chrC04	17695831	17696024	194	-0.415	strongHypo	1.72e-07		Distal Intergenic	chrC04	17685975	17688085	2111	+	10049	BnaC04g18350D
	chrC04	18788958	18789176	219	-0.376	strongHypo	2.36e-17		Exon (GSBRNA2T00124154001/BnaC04g18880D, exon 4 of 6)	chrC04	18788696	18790082	1387	-	1124	BnaC04g18880D
	chrC04	18796344	18796595	252	-0.308	strongHypo	2.46e-06		Distal Intergenic	chrC04	18788696	18790082	1387	-	-6513	BnaC04g18880D
	chrC04	21327273	21327853	581	-0.372	strongHypo	3.4e-21		Promoter (2-3kb)	chrC04	21324276	21325574	1299	-	-2279	BnaC04g20240D
	chrC04	21328490	21328540	51	-0.278	strongHypo	1.34e-05		Promoter (2-3kb)	chrC04	21324276	21325574	1299	-	-2966	BnaC04g20240D
	chrC04	21332844	21333113	270	-0.237	strongHypo	0.000145		Distal Intergenic	chrC04	21324276	21325574	1299	-	-7539	BnaC04g20240D
	chrC04	21335132	21335769	638	-0.227	strongHypo	9.34e-08		Distal Intergenic	chrC04	21324276	21325574	1299	-	-10195	BnaC04g20240D
	chrC04	21346017	21346079	63	-0.458	strongHypo	2.33e-12		Distal Intergenic	chrC04	21324276	21325574	1299	-	-20505	BnaC04g20240D
	chrC04	21726321	21726536	216	-0.205	strongHypo	1.62e-05		Exon (GSBRNA2T00156724001/BnaC04g20650D, exon 10 of 10)	chrC04	21726370	21729001	2632	-	2680	BnaC04g20650D
	chrC04	24248022	24248083	62	-0.312	strongHypo	4.03e-05		Promoter (1-2kb)	chrC04	24244956	24246779	1824	-	-1304	BnaC04g23150D
	chrC04	24382226	24382761	536	0.427	strongHyper	4.38e-15		Promoter (1-2kb)	chrC04	24380948	24381370	423	-	-1391	BnaC04g23270D
	chrC04	24383102	24383184	83	0.574	strongHyper	1.59e-22		Promoter (1-2kb)	chrC04	24380948	24381370	423	-	-1814	BnaC04g23270D
	chrC04	24384289	24384460	172	0.65	strongHyper	4.95e-63		Distal Intergenic	chrC04	24380948	24381370	423	-	-3090	BnaC04g23270D
	chrC04	24384882	24384911	30	0.324	strongHyper	5.19e-09		Distal Intergenic	chrC04	24380948	24381370	423	-	-3541	BnaC04g23270D
	chrC04	24995780	24996090	311	-0.3	strongHypo	4.52e-08		Promoter (<=1kb)	chrC04	24996637	24997138	502	+	-857	BnaC04g23910D
	chrC04	24997434	24997526	93	-0.236	strongHypo	2.49e-09		Distal Intergenic	chrC04	24996637	24997138	502	+	889	BnaC04g23910D
	chrC04	25829381	25829509	129	-0.21	strongHypo	0.000156		Distal Intergenic	chrC04	25835778	25838264	2487	+	-6397	BnaC04g24970D
	chrC04	25836551	25837387	837	-0.287	strongHypo	8.47e-17		Exon (GSBRNA2T00096733001/BnaC04g24970D, exon 4 of 12)	chrC04	25835778	25838264	2487	+	1609	BnaC04g24970D
	chrC04	25838318	25838367	50	-0.38	strongHypo	2.27e-05		Distal Intergenic	chrC04	25835778	25838264	2487	+	2589	BnaC04g24970D
	chrC04	27504881	27504926	46	-0.233	strongHypo	4.6e-08		Distal Intergenic	chrC04	27507669	27512766	5098	-	7885	BnaC04g26130D
	chrC04	27516240	27516449	210	-0.204	strongHypo	5.25e-11		Intron (GSBRNA2T00071122001/BnaC04g26140D, intron 2 of 2)	chrC04	27507669	27512766	5098	-	-3683	BnaC04g26130D
	chrC04	30018411	30019025	615	-0.248	strongHypo	4.3e-46		5' UTR	chrC04	30016738	30019120	2383	-	709	BnaC04g28640D
	chrC04	32640141	32640406	266	-0.239	strongHypo	0.000219		Promoter (1-2kb)	chrC04	32638108	32639289	1182	-	-1117	BnaC04g30750D
	chrC04	40199537	40199589	53	-0.244	strongHypo	4.28e-06		Exon (GSBRNA2T00127723001/BnaC04g39180D, exon 2 of 7)	chrC04	40197611	40199912	2302	-	375	BnaC04g39180D
	chrC04	44008807	44009065	259	-0.216	strongHypo	0.000744		Distal Intergenic	chrC04	43999914	44002748	2835	-	-6317	BnaC04g43680D
	chrC04	44012954	44013113	160	-0.289	strongHypo	1.29e-06		Distal Intergenic	chrC04	43999914	44002748	2835	-	-10365	BnaC04g43680D
	chrC04	44144943	44145343	401	-0.294	strongHypo	1.71e-05		Exon (GSBRNA2T00024064001/BnaC04g43870D, exon 9 of 9)	chrC04	44144946	44147433	2488	-	2490	BnaC04g43870D
	chrC05	6224058	6224280	223	-0.475	strongHypo	1.05e-06		Distal Intergenic	chrC05	6247468	6249837	2370	-	25779	BnaC05g10800D
	chrC05	6230116	6230317	202	-0.342	strongHypo	1.52e-10		Distal Intergenic	chrC05	6247468	6249837	2370	-	19721	BnaC05g10800D
	chrC05	9998519	9998915	397	-0.415	strongHypo	6.06e-08		Distal Intergenic	chrC05	9999700	10003444	3745	-	4925	BnaC05g16250D
	chrC05	10002186	10002434	249	-0.288	strongHypo	1.19e-05		Exon (GSBRNA2T00119139001/BnaC05g16250D, exon 3 of 5)	chrC05	9999700	10003444	3745	-	1258	BnaC05g16250D
	chrC05	14993292	14997080	3789	-0.296	strongHypo	4.74e-79		Promoter (<=1kb)	chrC05	14994315	14996347	2033	+	0	BnaC05g21310D
	chrC05	14997423	14997606	184	-0.365	strongHypo	1.13e-12		Distal Intergenic	chrC05	14994315	14996347	2033	+	3291	BnaC05g21310D
	chrC05	15795666	15795856	191	-0.271	strongHypo	1.06e-09		Exon (GSBRNA2T00046281001/BnaC05g22010D, exon 5 of 10)	chrC05	15794568	15796871	2304	-	1205	BnaC05g22010D
	chrC05	15796332	15796743	412	-0.296	strongHypo	1.76e-30		Exon (GSBRNA2T00046281001/BnaC05g22010D, exon 1 of 10)	chrC05	15794568	15796871	2304	-	539	BnaC05g22010D
	chrC05	15802008	15802038	31	-0.497	strongHypo	3.88e-07		Distal Intergenic	chrC05	15794568	15796871	2304	-	-5167	BnaC05g22010D
	chrC05	16129776	16129810	35	-0.444	strongHypo	1.51e-06		Exon (GSBRNA2T00108492001/BnaC05g22270D, exon 4 of 4)	chrC05	16128533	16129844	1312	+	1277	BnaC05g22270D
	chrC05	16131162	16131423	262	-0.564	strongHypo	3.6e-18		Distal Intergenic	chrC05	16128533	16129844	1312	+	2890	BnaC05g22270D
	chrC05	16135353	16135987	635	0.203	strongHyper	1.65e-08		Distal Intergenic	chrC05	16128533	16129844	1312	+	7454	BnaC05g22270D
	chrC05	17608754	17608854	101	-0.373	strongHypo	0.000331		Distal Intergenic	chrC05	17612889	17615399	2511	+	-4135	BnaC05g23560D
	chrC05	17613432	17613955	524	-0.243	strongHypo	6.5e-10		Exon (GSBRNA2T00031175001/BnaC05g23560D, exon 2 of 8)	chrC05	17612889	17615399	2511	+	1066	BnaC05g23560D
	chrC05	17732459	17732570	112	0.335	strongHyper	3e-09		Distal Intergenic	chrC05	17750797	17755206	4410	+	-18338	BnaC05g23690D
	chrC05	17738202	17738436	235	-0.304	strongHypo	8.33e-07		Distal Intergenic	chrC05	17750797	17755206	4410	+	-12595	BnaC05g23690D
	chrC05	17742489	17742882	394	-0.402	strongHypo	8.99e-17		Distal Intergenic	chrC05	17750797	17755206	4410	+	-8308	BnaC05g23690D
	chrC05	19951257	19951506	250	-0.283	strongHypo	1.59e-09		Promoter (<=1kb)	chrC05	19948346	19950579	2234	-	-927	BnaC05g25140D
	chrC05	20927593	20927816	224	-0.373	strongHypo	4.28e-08		Distal Intergenic	chrC05	20957716	20958071	356	-	30478	BnaC05g25670D
	chrC05	20930116	20930633	518	-0.219	strongHypo	2.87e-05		Distal Intergenic	chrC05	20957716	20958071	356	-	27955	BnaC05g25670D
	chrC05	20934757	20935053	297	0.289	strongHyper	5.15e-13		Distal Intergenic	chrC05	20957716	20958071	356	-	23314	BnaC05g25670D
	chrC05	20937321	20937425	105	-0.311	strongHypo	1.53e-11		Distal Intergenic	chrC05	20957716	20958071	356	-	20750	BnaC05g25670D
	chrC05	20950059	20950344	286	-0.355	strongHypo	5.01e-06		Distal Intergenic	chrC05	20957716	20958071	356	-	8012	BnaC05g25670D
	chrC05	21941791	21941804	14	0.415	strongHyper	2.38e-07		Exon (GSBRNA2T00013203001/BnaC05g26140D, exon 2 of 3)	chrC05	21941140	21942807	1668	-	1016	BnaC05g26140D
	chrC05	24249883	24250079	197	-0.243	strongHypo	6.56e-09		Distal Intergenic	chrC05	24252622	24253229	608	-	3346	BnaC05g27380D
	chrC05	24789339	24789754	416	-0.259	strongHypo	1.87e-05		Distal Intergenic	chrC05	24802524	24803217	694	-	13878	BnaC05g27600D
	chrC05	24795257	24795288	32	-0.34	strongHypo	3.53e-05		Distal Intergenic	chrC05	24802524	24803217	694	-	7960	BnaC05g27600D
	chrC05	26823441	26823763	323	-0.424	strongHypo	1.54e-08		Distal Intergenic	chrC05	26838395	26840936	2542	+	-14954	BnaC05g28600D
	chrC05	26824813	26824906	94	-0.421	strongHypo	3.99e-08		Distal Intergenic	chrC05	26838395	26840936	2542	+	-13582	BnaC05g28600D
	chrC05	26827534	26827804	271	-0.336	strongHypo	3.81e-09		Distal Intergenic	chrC05	26838395	26840936	2542	+	-10861	BnaC05g28600D
	chrC05	26828819	26829185	367	-0.284	strongHypo	1.44e-08		Distal Intergenic	chrC05	26838395	26840936	2542	+	-9576	BnaC05g28600D
	chrC05	26840457	26840555	99	-0.259	strongHypo	1.34e-06		Exon (GSBRNA2T00051742001/BnaC05g28600D, exon 8 of 11)	chrC05	26838395	26840936	2542	+	2160	BnaC05g28600D
	chrC05	26842129	26842323	195	-0.297	strongHypo	5.27e-13		Distal Intergenic	chrC05	26838395	26840936	2542	+	3928	BnaC05g28600D
	chrC05	26847583	26847677	95	-0.327	strongHypo	2.33e-08		Distal Intergenic	chrC05	26838395	26840936	2542	+	9282	BnaC05g28600D
	chrC05	26861436	26861700	265	-0.269	strongHypo	3.26e-06		Distal Intergenic	chrC05	26838395	26840936	2542	+	23305	BnaC05g28600D
	chrC05	27944177	27944900	724	-0.296	strongHypo	4.03e-15		Distal Intergenic	chrC05	27952208	27954537	2330	-	10360	BnaC05g29190D
	chrC05	27945217	27945834	618	-0.225	strongHypo	5.81e-12		Distal Intergenic	chrC05	27952208	27954537	2330	-	9320	BnaC05g29190D
	chrC05	27948204	27948288	85	-0.292	strongHypo	2.81e-09		Distal Intergenic	chrC05	27952208	27954537	2330	-	6333	BnaC05g29190D
	chrC05	27949838	27949843	6	-0.448	strongHypo	1.13e-05		Distal Intergenic	chrC05	27952208	27954537	2330	-	4699	BnaC05g29190D
	chrC05	27953780	27954184	405	-0.263	strongHypo	3.01e-07		Exon (GSBRNA2T00044388001/BnaC05g29190D, exon 3 of 11)	chrC05	27952208	27954537	2330	-	757	BnaC05g29190D
	chrC05	28197219	28197523	305	-0.357	strongHypo	9.43e-07		Promoter (<=1kb)	chrC05	28197955	28200889	2935	+	-736	BnaC05g29390D
	chrC05	28198249	28198783	535	-0.273	strongHypo	1.8e-07		Exon (GSBRNA2T00032224001/BnaC05g29390D, exon 2 of 12)	chrC05	28197955	28200889	2935	+	828	BnaC05g29390D
	chrC05	28200499	28201089	591	-0.207	strongHypo	5.59e-12		Exon (GSBRNA2T00032224001/BnaC05g29390D, exon 10 of 12)	chrC05	28197955	28200889	2935	+	3134	BnaC05g29390D
	chrC05	28203394	28203469	76	-0.336	strongHypo	6.16e-05		Promoter (1-2kb)	chrC05	28204844	28205101	258	+	-1450	BnaC05g29400D
	chrC05	28204269	28204642	374	-0.27	strongHypo	1.29e-09		Promoter (<=1kb)	chrC05	28204844	28205101	258	+	-575	BnaC05g29400D
	chrC05	28260507	28260877	371	-0.205	strongHypo	0.00136		Promoter (<=1kb)	chrC05	28260523	28262014	1492	+	0	BnaC05g29470D
	chrC05	30125903	30125957	55	-0.509	strongHypo	5.24e-07		Distal Intergenic	chrC05	30135422	30137198	1777	-	11295	BnaC05g30970D
	chrC05	30138178	30138469	292	-0.292	strongHypo	0.000338		Promoter (1-2kb)	chrC05	30135422	30137198	1777	-	-1271	BnaC05g30970D
	chrC05	30138872	30139260	389	-0.296	strongHypo	2.57e-20		Promoter (2-3kb)	chrC05	30135422	30137198	1777	-	-2062	BnaC05g30970D
	chrC05	31948617	31948712	96	-0.238	strongHypo	4.71e-10		Distal Intergenic	chrC05	31960146	31960458	313	+	-11529	BnaC05g32260D
	chrC05	32568301	32568611	311	-0.247	strongHypo	3.75e-05		Distal Intergenic	chrC05	32593610	32594034	425	-	25733	BnaC05g33080D
	chrC05	32573488	32573557	70	-0.37	strongHypo	4.78e-11		Distal Intergenic	chrC05	32593610	32594034	425	-	20546	BnaC05g33080D
	chrC05	34368663	34369074	412	-0.472	strongHypo	1.19e-38		5' UTR	chrC05	34366511	34369086	2576	-	423	BnaC05g35070D
	chrC05	38733505	38733810	306	-0.275	strongHypo	1.77e-07		Exon (GSBRNA2T00074342001/BnaC05g40610D, exon 6 of 9)	chrC05	38731310	38734376	3067	+	2500	BnaC05g40610D
	chrC05	41021484	41021505	22	-0.566	strongHypo	4.11e-08		Exon (GSBRNA2T00120138001/BnaC05g44960D, exon 5 of 9)	chrC05	41019871	41022679	2809	+	1634	BnaC05g44960D
	chrC05	41204465	41204857	393	-0.217	strongHypo	2.68e-05		Distal Intergenic	chrC05	41204944	41205633	690	-	1168	BnaC05g45270D
	chrC05	41205259	41205443	185	-0.205	strongHypo	0.000147		Exon (GSBRNA2T00120102001/BnaC05g45270D, exon 2 of 5)	chrC05	41204944	41205633	690	-	374	BnaC05g45270D
	chrC05_random	3159589	3159690	102	-0.298	strongHypo	3.44e-06		Promoter (<=1kb)	chrC05_random	3160205	3161336	1132	+	-616	BnaC05g51650D
	chrC05_random	3160437	3160522	86	-0.485	strongHypo	1.06e-07		Intron (GSBRNA2T00045727001/BnaC05g51650D, intron 1 of 2)	chrC05_random	3160205	3161336	1132	+	317	BnaC05g51650D
	chrC05_random	3167932	3168315	384	-0.21	strongHypo	8.63e-05		Distal Intergenic	chrC05_random	3160205	3161336	1132	+	8110	BnaC05g51650D
	chrC06	10363471	10363783	313	-0.297	strongHypo	3.99e-10		Distal Intergenic	chrC06	10361339	10363156	1818	+	2444	BnaC06g08760D
	chrC06	10364321	10364351	31	-0.343	strongHypo	0.00055		Distal Intergenic	chrC06	10361339	10363156	1818	+	3012	BnaC06g08760D
	chrC06	10364684	10365038	355	-0.255	strongHypo	4.37e-13		Distal Intergenic	chrC06	10361339	10363156	1818	+	3699	BnaC06g08760D
	chrC06	12863025	12863313	289	-0.272	strongHypo	1.9e-19		Promoter (<=1kb)	chrC06	12863369	12863739	371	+	-344	BnaC06g10770D
	chrC06	19116921	19117767	847	-0.241	strongHypo	2.37e-13		Exon (GSBRNA2T00105763001/BnaC06g16110D, exon 2 of 10)	chrC06	19115890	19118220	2331	-	1299	BnaC06g16110D
	chrC06	27628938	27628975	38	-0.425	strongHypo	3.8e-06		Promoter (2-3kb)	chrC06	27631834	27634023	2190	+	-2896	BnaC06g25930D
	chrC06	27630055	27630081	27	-0.428	strongHypo	8.89e-07		Promoter (1-2kb)	chrC06	27631834	27634023	2190	+	-1779	BnaC06g25930D
	chrC06	28461620	28461691	72	-0.289	strongHypo	0.000155		Promoter (1-2kb)	chrC06	28459399	28460219	821	-	-1472	BnaC06g26930D
	chrC06_random	770066	770182	117	-0.375	strongHypo	1.35e-05		Distal Intergenic	chrC06_random	775584	778196	2613	+	-5518	BnaC06g41530D
	chrC06_random	776288	776298	11	-0.45	strongHypo	1.06e-05		Exon (GSBRNA2T00014069001/BnaC06g41530D, exon 3 of 9)	chrC06_random	775584	778196	2613	+	714	BnaC06g41530D
	chrC06_random	1930076	1930326	251	-0.213	strongHypo	3.97e-06		Distal Intergenic	chrC06_random	1946103	1952711	6609	-	22635	BnaC06g42440D
	chrC06_random	1935620	1935682	63	-0.354	strongHypo	1.7e-07		Distal Intergenic	chrC06_random	1946103	1952711	6609	-	17091	BnaC06g42440D
	chrC06_random	1936056	1936310	255	-0.239	strongHypo	9.81e-09		Distal Intergenic	chrC06_random	1946103	1952711	6609	-	16655	BnaC06g42440D
	chrC06_random	1942791	1942799	9	-0.548	strongHypo	3.94e-11		Distal Intergenic	chrC06_random	1946103	1952711	6609	-	9920	BnaC06g42440D
	chrC06_random	2522690	2522967	278	-0.228	strongHypo	0.000644		Distal Intergenic	chrC06_random	2541099	2544790	3692	-	22100	BnaC06g43010D
	chrC06_random	2530495	2531142	648	-0.254	strongHypo	8.51e-08		Distal Intergenic	chrC06_random	2541099	2544790	3692	-	14295	BnaC06g43010D
	chrC06_random	2541066	2541230	165	-0.234	strongHypo	1.76e-09		Exon (GSBRNA2T00011890001/BnaC06g43010D, exon 3 of 3)	chrC06_random	2541099	2544790	3692	-	3724	BnaC06g43010D
	chrC06_random	2546384	2546767	384	-0.263	strongHypo	1.21e-08		Promoter (1-2kb)	chrC06_random	2541099	2544790	3692	-	-1977	BnaC06g43010D
	chrC07	2432883	2432898	16	-0.256	strongHypo	1.27e-05		Distal Intergenic	chrC07	2434895	2437136	2242	-	4253	BnaC07g01720D
	chrC07	2434162	2434332	171	-0.31	strongHypo	1.13e-05		Distal Intergenic	chrC07	2434895	2437136	2242	-	2974	BnaC07g01720D
	chrC07	2434964	2435174	211	0.405	strongHyper	6.96e-12		Exon (GSBRNA2T00137953001/BnaC07g01720D, exon 8 of 8)	chrC07	2434895	2437136	2242	-	2172	BnaC07g01720D
	chrC07	8367600	8368376	777	-0.349	strongHypo	3.19e-12		Distal Intergenic	chrC07	8294971	8299740	4770	+	73405	BnaC07g05300D
	chrC07	20990303	20990534	232	0.221	strongHyper	2.75e-06		Distal Intergenic	chrC07	21004790	21006231	1442	+	-14487	BnaC07g15040D
	chrC07	21007478	21007660	183	-0.203	strongHypo	4.18e-09		Distal Intergenic	chrC07	21004790	21006231	1442	+	2870	BnaC07g15040D
	chrC07	21285978	21286627	650	-0.214	strongHypo	3.86e-10		Promoter (<=1kb)	chrC07	21284904	21285956	1053	-	-671	BnaC07g15370D
	chrC07	26107033	26107189	157	-0.375	strongHypo	1.61e-06		Distal Intergenic	chrC07	26133743	26136272	2530	+	-26710	BnaC07g19380D
	chrC07	26108957	26109067	111	-0.37	strongHypo	1.24e-07		Distal Intergenic	chrC07	26133743	26136272	2530	+	-24786	BnaC07g19380D
	chrC07	26111452	26111799	348	-0.215	strongHypo	3.31e-05		Distal Intergenic	chrC07	26133743	26136272	2530	+	-22291	BnaC07g19380D
	chrC07	26114296	26114421	126	-0.294	strongHypo	1.68e-09		Distal Intergenic	chrC07	26133743	26136272	2530	+	-19447	BnaC07g19380D
	chrC07	26114744	26114791	48	-0.494	strongHypo	1e-14		Distal Intergenic	chrC07	26133743	26136272	2530	+	-18999	BnaC07g19380D
	chrC07	26115090	26115355	266	-0.271	strongHypo	0.000788		Distal Intergenic	chrC07	26133743	26136272	2530	+	-18653	BnaC07g19380D
	chrC07	26136599	26137092	494	-0.201	strongHypo	7.47e-05		Distal Intergenic	chrC07	26133743	26136272	2530	+	3349	BnaC07g19380D
	chrC07	26137477	26138238	762	-0.347	strongHypo	3.24e-33		Distal Intergenic	chrC07	26133743	26136272	2530	+	4495	BnaC07g19380D
	chrC07	26138823	26139073	251	-0.328	strongHypo	3.19e-09		Distal Intergenic	chrC07	26133743	26136272	2530	+	5330	BnaC07g19380D
	chrC07	26142113	26142149	37	-0.231	strongHypo	5.79e-07		Distal Intergenic	chrC07	26133743	26136272	2530	+	8406	BnaC07g19380D
	chrC07	38487696	38487729	34	-0.547	strongHypo	7.82e-12		Distal Intergenic	chrC07	38500251	38503779	3529	+	-12555	BnaC07g36350D
	chrC07_random	289975	290078	104	-0.272	strongHypo	8e-09		Distal Intergenic	chrC07_random	310051	310558	508	-	20583	BnaC07g47920D
	chrC07_random	297403	297426	24	-0.295	strongHypo	9.17e-05		Distal Intergenic	chrC07_random	310051	310558	508	-	13155	BnaC07g47920D
	chrC07_random	298649	298700	52	-0.35	strongHypo	4e-06		Distal Intergenic	chrC07_random	310051	310558	508	-	11909	BnaC07g47920D
	chrC07_random	2079441	2079569	129	-0.305	strongHypo	3.5e-07		Distal Intergenic	chrC07_random	2081607	2082729	1123	-	3288	BnaC07g49580D
	chrC08	797025	797818	794	0.643	strongHyper	1.43e-81		Promoter (1-2kb)	chrC08	793465	795924	2460	-	-1894	BnaC08g01210D
	chrC08	3736650	3736799	150	-0.295	strongHypo	4.16e-05		Distal Intergenic	chrC08	3747571	3749713	2143	+	-10921	BnaC08g03690D
	chrC08	9125782	9126458	677	-0.348	strongHypo	8.42e-11		Distal Intergenic	chrC08	9131900	9133992	2093	+	-6118	BnaC08g06610D
	chrC08	9127109	9127163	55	-0.251	strongHypo	0.000325		Distal Intergenic	chrC08	9131900	9133992	2093	+	-4791	BnaC08g06610D
	chrC08	9127800	9128112	313	-0.272	strongHypo	0.000191		Distal Intergenic	chrC08	9131900	9133992	2093	+	-4100	BnaC08g06610D
	chrC08	9130987	9131889	903	-0.236	strongHypo	2.63e-19		Promoter (<=1kb)	chrC08	9131900	9133992	2093	+	-913	BnaC08g06610D
	chrC08	9132576	9132934	359	-0.211	strongHypo	0.00018		Exon (GSBRNA2T00153252001/BnaC08g06610D, exon 3 of 7)	chrC08	9131900	9133992	2093	+	1034	BnaC08g06610D
	chrC08	9133271	9133426	156	-0.303	strongHypo	3.04e-12		Intron (GSBRNA2T00153252001/BnaC08g06610D, intron 5 of 6)	chrC08	9131900	9133992	2093	+	1526	BnaC08g06610D
	chrC08	9460067	9460312	246	-0.343	strongHypo	2.82e-06		Exon (GSBRNA2T00153314001/BnaC08g06870D, exon 4 of 11)	chrC08	9459098	9461556	2459	+	1214	BnaC08g06870D
	chrC08	9464865	9464955	91	-0.512	strongHypo	2.72e-10		Distal Intergenic	chrC08	9459098	9461556	2459	+	5857	BnaC08g06870D
	chrC08	9465722	9465904	183	-0.252	strongHypo	2.83e-05		Distal Intergenic	chrC08	9459098	9461556	2459	+	6806	BnaC08g06870D
	chrC08	9469871	9469980	110	-0.49	strongHypo	1.42e-17		Distal Intergenic	chrC08	9459098	9461556	2459	+	10882	BnaC08g06870D
	chrC08	9471172	9471515	344	-0.266	strongHypo	4.51e-07		Distal Intergenic	chrC08	9459098	9461556	2459	+	12417	BnaC08g06870D
	chrC08	9478409	9478476	68	-0.249	strongHypo	2.14e-07		Distal Intergenic	chrC08	9459098	9461556	2459	+	19378	BnaC08g06870D
	chrC08	12071170	12071281	112	-0.608	strongHypo	1.55e-21		Promoter (<=1kb)	chrC08	12067697	12070350	2654	-	-931	BnaC08g08140D
	chrC08	12730807	12731170	364	-0.256	strongHypo	3.14e-05		Exon (GSBRNA2T00005914001/BnaC08g08520D, exon 8 of 10)	chrC08	12729089	12731656	2568	+	2081	BnaC08g08520D
	chrC08	12732733	12732960	228	-0.251	strongHypo	3.68e-11		Distal Intergenic	chrC08	12729089	12731656	2568	+	3871	BnaC08g08520D
	chrC08	17909005	17909757	753	-0.214	strongHypo	6.46e-13		Exon (GSBRNA2T00104557001/BnaC08g12840D, exon 3 of 3)	chrC08	17906813	17909206	2394	+	2944	BnaC08g12840D
	chrC08	19961028	19961832	805	-0.267	strongHypo	5.96e-17		Distal Intergenic	chrC08	19958507	19959428	922	+	3325	BnaC08g15600D
	chrC08	21210967	21211021	55	-0.203	strongHypo	1.85e-07		Exon (GSBRNA2T00139640001/BnaC08g17750D, exon 2 of 3)	chrC08	21210621	21212168	1548	+	400	BnaC08g17750D
	chrC08	21217590	21217859	270	-0.221	strongHypo	2.01e-05		Distal Intergenic	chrC08	21210621	21212168	1548	+	7238	BnaC08g17750D
	chrC08	23542380	23542576	197	-0.29	strongHypo	0.000117		Distal Intergenic	chrC08	23562944	23563920	977	+	-20564	BnaC08g20990D
	chrC08	23543014	23543251	238	-0.234	strongHypo	4.09e-05		Distal Intergenic	chrC08	23562944	23563920	977	+	-19930	BnaC08g20990D
	chrC08	23543663	23544279	617	-0.205	strongHypo	3.12e-05		Distal Intergenic	chrC08	23562944	23563920	977	+	-19281	BnaC08g20990D
	chrC08	23549066	23549238	173	-0.281	strongHypo	1.79e-09		Distal Intergenic	chrC08	23562944	23563920	977	+	-13878	BnaC08g20990D
	chrC08	27774475	27774507	33	-0.398	strongHypo	4.51e-06		Promoter (<=1kb)	chrC08	27774810	27775092	283	+	-335	BnaC08g26330D
	chrC08	32005101	32005133	33	0.329	strongHyper	7.01e-09		Distal Intergenic	chrC08	31997429	31997773	345	+	7704	BnaC08g33580D
	chrC08_random	3358754	3359127	374	-0.267	strongHypo	1.48e-07		Distal Intergenic	chrC08_random	3362353	3363365	1013	+	-3599	BnaC08g48420D
	chrC08_random	3579214	3579392	179	-0.21	strongHypo	0.00566		Distal Intergenic	chrC08_random	3574783	3577532	2750	+	4609	BnaC08g48580D
	chrC09	11604382	11604568	187	-0.316	strongHypo	5.79e-08		Distal Intergenic	chrC09	11591534	11592783	1250	+	13034	BnaC09g15040D
	chrC09	11734512	11734629	118	-0.505	strongHypo	4.06e-17		Promoter (1-2kb)	chrC09	11731827	11732880	1054	-	-1749	BnaC09g15150D
	chrC09	12465842	12466339	498	-0.233	strongHypo	2.35e-13		Distal Intergenic	chrC09	12466967	12467290	324	-	1448	BnaC09g15630D
	chrC09	15159353	15159548	196	-0.688	strongHypo	1.63e-20		Distal Intergenic	chrC09	15152317	15153406	1090	+	7231	BnaC09g18400D
	chrC09	15536587	15536658	72	-0.406	strongHypo	2.73e-07		Distal Intergenic	chrC09	15512836	15515142	2307	-	-21516	BnaC09g18670D
	chrC09	16072287	16072902	616	-0.327	strongHypo	1.3e-25		Promoter (2-3kb)	chrC09	16065349	16070433	5085	-	-2469	BnaC09g19210D
	chrC09	17067511	17067684	174	-0.285	strongHypo	8.93e-08		Exon (GSBRNA2T00115603001/BnaC09g19950D, exon 4 of 12)	chrC09	17066850	17072077	5228	+	834	BnaC09g19950D
	chrC09	18457701	18457738	38	-0.254	strongHypo	1.9e-05		Distal Intergenic	chrC09	18459688	18460920	1233	-	3219	BnaC09g21170D
	chrC09	18458199	18458274	76	-0.406	strongHypo	1.1e-06		Distal Intergenic	chrC09	18459688	18460920	1233	-	2721	BnaC09g21170D
	chrC09	21218133	21218403	271	-0.201	strongHypo	1.71e-05		Distal Intergenic	chrC09	21223359	21226170	2812	+	-5226	BnaC09g23690D
	chrC09	22848291	22848351	61	-0.438	strongHypo	2.6e-09		Exon (GSBRNA2T00107936001/BnaC09g24680D, exon 2 of 9)	chrC09	22847591	22850027	2437	+	760	BnaC09g24680D
	chrC09	23140094	23140283	190	-0.253	strongHypo	2.35e-06		Distal Intergenic	chrC09	23162726	23166543	3818	+	-22632	BnaC09g24820D
	chrC09	23140854	23140879	26	-0.444	strongHypo	1.01e-08		Distal Intergenic	chrC09	23162726	23166543	3818	+	-21872	BnaC09g24820D
	chrC09	23141378	23141916	539	-0.27	strongHypo	2.83e-14		Distal Intergenic	chrC09	23162726	23166543	3818	+	-21348	BnaC09g24820D
	chrC09	23162459	23162522	64	-0.328	strongHypo	1.35e-06		Promoter (<=1kb)	chrC09	23162726	23166543	3818	+	-267	BnaC09g24820D
	chrC09	27473511	27473615	105	-0.209	strongHypo	3.17e-05		Distal Intergenic	chrC09	27479089	27484842	5754	-	11331	BnaC09g26550D
	chrC09	27475062	27475222	161	-0.386	strongHypo	2.29e-05		Distal Intergenic	chrC09	27479089	27484842	5754	-	9780	BnaC09g26550D
	chrC09	27476409	27476650	242	-0.241	strongHypo	4.64e-05		Distal Intergenic	chrC09	27479089	27484842	5754	-	8433	BnaC09g26550D
	chrC09	31980990	31981020	31	-0.288	strongHypo	2.7e-05		Distal Intergenic	chrC09	31968250	31970744	2495	-	-10276	BnaC09g29410D
	chrC09	34132719	34133077	359	-0.282	strongHypo	1.07e-08		Promoter (2-3kb)	chrC09	34130736	34130975	240	-	-2102	BnaC09g31120D
	chrC09	34269176	34269213	38	0.226	strongHyper	0.0011		Distal Intergenic	chrC09	34288229	34291166	2938	-	21990	BnaC09g31270D
	chrC09	34270246	34270347	102	0.36	strongHyper	4.68e-08		Distal Intergenic	chrC09	34288229	34291166	2938	-	20920	BnaC09g31270D
	chrC09	34277487	34277574	88	-0.382	strongHypo	8.26e-09		Distal Intergenic	chrC09	34288229	34291166	2938	-	13679	BnaC09g31270D
	chrC09	34277969	34277997	29	-0.505	strongHypo	2.32e-11		Distal Intergenic	chrC09	34288229	34291166	2938	-	13197	BnaC09g31270D
	chrC09	34289789	34289801	13	-0.44	strongHypo	7.4e-07		Intron (GSBRNA2T00009629001/BnaC09g31270D, intron 6 of 8)	chrC09	34288229	34291166	2938	-	1377	BnaC09g31270D
	chrC09	34290146	34290334	189	-0.322	strongHypo	4.47e-09		Exon (GSBRNA2T00009629001/BnaC09g31270D, exon 2 of 9)	chrC09	34288229	34291166	2938	-	1020	BnaC09g31270D
	chrC09	34537603	34537797	195	-0.486	strongHypo	7.3e-08		Distal Intergenic	chrC09	34544410	34545489	1080	+	-6807	BnaC09g31590D
	chrC09	34545090	34545396	307	-0.277	strongHypo	3.17e-09		Exon (GSBRNA2T00009678001/BnaC09g31590D, exon 3 of 5)	chrC09	34544410	34545489	1080	+	986	BnaC09g31590D
	chrC09	35203282	35203508	227	-0.219	strongHypo	0.000102		Distal Intergenic	chrC09	35196796	35199398	2603	+	6712	BnaC09g32200D
	chrC09	35205003	35205738	736	0.337	strongHyper	5.81e-17		Distal Intergenic	chrC09	35196796	35199398	2603	+	8942	BnaC09g32200D
	chrC09	35378594	35378674	81	-0.233	strongHypo	2.09e-05		Distal Intergenic	chrC09	35382407	35385178	2772	-	6584	BnaC09g32410D
	chrC09	35379071	35379149	79	-0.271	strongHypo	8.91e-07		Distal Intergenic	chrC09	35382407	35385178	2772	-	6107	BnaC09g32410D
	chrC09	40608851	40609250	400	-0.253	strongHypo	6.02e-08		Promoter (<=1kb)	chrC09	40609727	40611012	1286	+	-876	BnaC09g37280D
	chrC09	40932181	40932225	45	-0.527	strongHypo	4.18e-11		Exon (GSBRNA2T00059368001/BnaC09g37780D, exon 1 of 2)	chrC09	40931946	40932284	339	-	103	BnaC09g37780D
	chrC09	44990920	44991849	930	-0.278	strongHypo	5.67e-49		3' UTR	chrC09	44991126	44992447	1322	-	1527	BnaC09g43900D
	chrC09_random	1432264	1432312	49	-0.298	strongHypo	2.2e-09		Promoter (2-3kb)	chrC09_random	1428241	1429402	1162	-	-2910	BnaC09g52170D
	chrC09_random	1433365	1433591	227	-0.399	strongHypo	4.49e-25		Distal Intergenic	chrC09_random	1428241	1429402	1162	-	-4189	BnaC09g52170D
	chrC09_random	2509793	2509849	57	-0.502	strongHypo	1.23e-17		Distal Intergenic	chrC09_random	2504541	2505067	527	-	-4782	BnaC09g52830D
	chrCnn_random	4813010	4813199	190	-0.262	strongHypo	7.09e-09		Distal Intergenic	chrCnn_random	4842326	4843444	1119	-	30434	BnaCnng05160D
	chrCnn_random	11163311	11163503	193	-0.256	strongHypo	0.000199		Promoter (1-2kb)	chrCnn_random	11162029	11162199	171	-	-1304	BnaCnng11740D
	chrCnn_random	12668126	12668349	224	-0.27	strongHypo	1.24e-15		Promoter (<=1kb)	chrCnn_random	12664744	12667506	2763	-	-843	BnaCnng13950D
	chrCnn_random	14258122	14258650	529	-0.23	strongHypo	4.34e-09		Exon (GSBRNA2T00087947001/BnaCnng15300D, exon 3 of 8)	chrCnn_random	14256838	14259276	2439	-	1154	BnaCnng15300D
	chrCnn_random	14261522	14261550	29	-0.362	strongHypo	4.47e-05		Promoter (2-3kb)	chrCnn_random	14256838	14259276	2439	-	-2274	BnaCnng15300D
	chrCnn_random	16649188	16649569	382	-0.526	strongHypo	1.27e-33		Promoter (<=1kb)	chrCnn_random	16650151	16651283	1133	+	-963	BnaCnng17750D
	chrCnn_random	16649808	16650034	227	0.409	strongHyper	4.19e-05		Promoter (<=1kb)	chrCnn_random	16650151	16651283	1133	+	-343	BnaCnng17750D
	chrCnn_random	19048110	19048514	405	-0.281	strongHypo	3.69e-07		Promoter (<=1kb)	chrCnn_random	19048132	19048308	177	+	0	BnaCnng20290D
	chrCnn_random	19060770	19061385	616	-0.304	strongHypo	9.83e-12		Distal Intergenic	chrCnn_random	19048132	19048308	177	+	13253	BnaCnng20290D
	chrCnn_random	22145660	22146473	814	-0.233	strongHypo	3.25e-23		Distal Intergenic	chrCnn_random	22160599	22164474	3876	+	-14939	BnaCnng23780D
	chrCnn_random	22402217	22402991	775	-0.617	strongHypo	2.18e-57		Distal Intergenic	chrCnn_random	22406378	22407040	663	-	4823	BnaCnng23950D
	chrCnn_random	22407868	22407919	52	-0.492	strongHypo	1.06e-06		Promoter (<=1kb)	chrCnn_random	22406378	22407040	663	-	-879	BnaCnng23950D
	chrCnn_random	22408287	22408969	683	-0.264	strongHypo	1.59e-21		Promoter (1-2kb)	chrCnn_random	22406378	22407040	663	-	-1929	BnaCnng23950D
	chrCnn_random	25972666	25972943	278	-0.224	strongHypo	2.04e-07		Distal Intergenic	chrCnn_random	25974515	25977274	2760	-	4608	BnaCnng27460D
	chrCnn_random	25974256	25974511	256	-0.483	strongHypo	1.74e-24		Distal Intergenic	chrCnn_random	25974515	25977274	2760	-	3018	BnaCnng27460D
	chrCnn_random	27811329	27811497	169	-0.441	strongHypo	2.38e-07		Promoter (1-2kb)	chrCnn_random	27809660	27810429	770	-	-1068	BnaCnng29390D
	chrCnn_random	27818413	27818621	209	-0.417	strongHypo	7.14e-09		Exon (GSBRNA2T00017403001/BnaCnng29420D, exon 4 of 10)	chrCnn_random	27817207	27819544	2338	-	1131	BnaCnng29420D
	chrCnn_random	27820043	27820199	157	-0.293	strongHypo	1.16e-06		Promoter (<=1kb)	chrCnn_random	27817207	27819544	2338	-	-655	BnaCnng29420D
	chrCnn_random	28594551	28594773	223	0.317	strongHyper	2.34e-09		Promoter (2-3kb)	chrCnn_random	28591642	28592437	796	-	-2336	BnaCnng30150D
	chrCnn_random	29723706	29724950	1245	-0.468	strongHypo	1.27e-62		Exon (GSBRNA2T00020245001/BnaCnng31330D, exon 4 of 10)	chrCnn_random	29723384	29725799	2416	-	2093	BnaCnng31330D
	chrCnn_random	29726083	29726182	100	0.317	strongHyper	5.01e-07		Promoter (<=1kb)	chrCnn_random	29723384	29725799	2416	-	-383	BnaCnng31330D
	chrCnn_random	32990754	32990937	184	-0.369	strongHypo	2.48e-06		Distal Intergenic	chrCnn_random	32984329	32985296	968	+	6608	BnaCnng34740D
	chrCnn_random	33536286	33536341	56	0.376	strongHyper	3.06e-21		Distal Intergenic	chrCnn_random	33525780	33527695	1916	-	-8646	BnaCnng35270D
	chrCnn_random	43528615	43528938	324	-0.297	strongHypo	1.72e-05		Distal Intergenic	chrCnn_random	43529901	43530936	1036	-	2321	BnaCnng44450D
	chrCnn_random	46815964	46816084	121	-0.291	strongHypo	4.16e-08		Exon (GSBRNA2T00046729001/BnaCnng47380D, exon 4 of 5)	chrCnn_random	46815120	46816221	1102	+	964	BnaCnng47380D
	chrCnn_random	54738785	54739241	457	-0.285	strongHypo	6.86e-17		Exon (GSBRNA2T00063533001/BnaCnng54890D, exon 2 of 4)	chrCnn_random	54738707	54739471	765	-	686	BnaCnng54890D
	chrCnn_random	54803390	54804979	1590	-0.201	strongHypo	2.47e-63		Promoter (2-3kb)	chrCnn_random	54805737	54809550	3814	+	-2347	BnaCnng54980D
	chrCnn_random	54805774	54807980	2207	-0.203	strongHypo	2.43e-115		Exon (GSBRNA2T00063567001/BnaCnng54980D, exon 1 of 11)	chrCnn_random	54805737	54809550	3814	+	2243	BnaCnng54980D
	chrCnn_random	56626716	56627005	290	-0.248	strongHypo	2.23e-13		Promoter (<=1kb)	chrCnn_random	56625576	56626822	1247	-	0	BnaCnng56730D
	chrCnn_random	56629586	56630852	1267	-0.205	strongHypo	4.02e-80		Promoter (<=1kb)	chrCnn_random	56630040	56630717	678	+	0	BnaCnng56740D
	chrCnn_random	56631367	56631566	200	-0.214	strongHypo	1.54e-08		Distal Intergenic	chrCnn_random	56630040	56630717	678	+	1526	BnaCnng56740D
	chrCnn_random	56632429	56633141	713	-0.226	strongHypo	2.74e-39		Promoter (<=1kb)	chrCnn_random	56632513	56633113	601	-	0	BnaCnng56750D
	chrCnn_random	56844494	56845142	649	0.257	strongHyper	3.23e-85		Promoter (<=1kb)	chrCnn_random	56845228	56846670	1443	+	-734	BnaCnng57090D
	chrCnn_random	56845510	56847312	1803	-0.289	strongHypo	1.24e-175		Exon (GSBRNA2T00068297001/BnaCnng57090D, exon 2 of 3)	chrCnn_random	56845228	56846670	1443	+	2084	BnaCnng57090D
	chrCnn_random	56869363	56870408	1046	-0.317	strongHypo	4.43e-34		Distal Intergenic	chrCnn_random	56845228	56846670	1443	+	25180	BnaCnng57090D
	chrCnn_random	57534176	57534198	23	-0.416	strongHypo	8.69e-09		Promoter (2-3kb)	chrCnn_random	57530555	57531452	898	-	-2746	BnaCnng57810D
	chrCnn_random	57534542	57534644	103	-0.331	strongHypo	6.14e-06		Distal Intergenic	chrCnn_random	57530555	57531452	898	-	-3192	BnaCnng57810D
	chrCnn_random	58744300	58744364	65	-0.292	strongHypo	1.45e-12		Exon (GSBRNA2T00074243001/BnaCnng59070D, exon 2 of 9)	chrCnn_random	58743857	58746369	2513	+	507	BnaCnng59070D
	chrCnn_random	58745097	58745390	294	-0.258	strongHypo	9.73e-09		Exon (GSBRNA2T00074243001/BnaCnng59070D, exon 5 of 9)	chrCnn_random	58743857	58746369	2513	+	1533	BnaCnng59070D
	chrCnn_random	58746042	58746499	458	-0.218	strongHypo	3.55e-16		Exon (GSBRNA2T00074243001/BnaCnng59070D, exon 9 of 9)	chrCnn_random	58743857	58746369	2513	+	2642	BnaCnng59070D
	chrCnn_random	60124135	60124423	289	-0.307	strongHypo	1.02e-15		Distal Intergenic	chrCnn_random	60125927	60126921	995	-	2786	BnaCnng60380D
	chrCnn_random	64043695	64043885	191	-0.263	strongHypo	1.86e-21		Distal Intergenic	chrCnn_random	64060909	64061055	147	+	-17214	BnaCnng64330D
	chrCnn_random	64079148	64079797	650	0.307	strongHyper	3.6e-14		Distal Intergenic	chrCnn_random	64060909	64061055	147	+	18888	BnaCnng64330D
	chrCnn_random	64160460	64160503	44	-0.33	strongHypo	0.00026		Distal Intergenic	chrCnn_random	64173010	64174598	1589	+	-12550	BnaCnng64410D
	chrCnn_random	64172212	64172306	95	-0.238	strongHypo	3.97e-11		Promoter (<=1kb)	chrCnn_random	64173010	64174598	1589	+	-798	BnaCnng64410D
	chrCnn_random	66040214	66040231	18	-0.332	strongHypo	4.17e-05		Distal Intergenic	chrCnn_random	66034331	66037757	3427	+	5900	BnaCnng66330D
	chrCnn_random	67222401	67222449	49	-0.283	strongHypo	2.62e-05		Distal Intergenic	chrCnn_random	67234459	67234773	315	+	-12058	BnaCnng67540D
	chrCnn_random	67222824	67223083	260	-0.259	strongHypo	3.02e-06		Distal Intergenic	chrCnn_random	67234459	67234773	315	+	-11635	BnaCnng67540D
	chrCnn_random	67737290	67737682	393	-0.2	strongHypo	1.81e-06		Distal Intergenic	chrCnn_random	67741987	67745071	3085	+	-4697	BnaCnng68180D
	chrCnn_random	67744337	67744357	21	0.425	strongHyper	4.45e-05		Intron (GSBRNA2T00098472001/BnaCnng68180D, intron 5 of 6)	chrCnn_random	67741987	67745071	3085	+	2370	BnaCnng68180D
	chrCnn_random	67750855	67750898	44	-0.238	strongHypo	3.42e-05		Distal Intergenic	chrCnn_random	67741987	67745071	3085	+	8911	BnaCnng68180D
	chrCnn_random	68611522	68611561	40	-0.358	strongHypo	8.73e-09		Distal Intergenic	chrCnn_random	68614529	68616684	2156	-	5162	BnaCnng68840D
	chrCnn_random	68611962	68612175	214	-0.413	strongHypo	8.38e-14		Distal Intergenic	chrCnn_random	68614529	68616684	2156	-	4722	BnaCnng68840D
	chrCnn_random	71116813	71116837	25	-0.32	strongHypo	8.21e-07		Distal Intergenic	chrCnn_random	71117850	71118954	1105	-	2141	BnaCnng70990D
	chrCnn_random	71117945	71118514	570	-0.207	strongHypo	7.7e-19		Exon (GSBRNA2T00010736001/BnaCnng70990D, exon 3 of 5)	chrCnn_random	71117850	71118954	1105	-	1009	BnaCnng70990D
	chrCnn_random	74427060	74427259	200	-0.272	strongHypo	1.7e-13		Promoter (1-2kb)	chrCnn_random	74428596	74429266	671	+	-1536	BnaCnng73740D
	chrCnn_random	74427643	74428740	1098	-0.23	strongHypo	1.58e-61		Promoter (<=1kb)	chrCnn_random	74428596	74429266	671	+	0	BnaCnng73740D
	chrCnn_random	74429090	74429152	63	-0.266	strongHypo	2.89e-14		Exon (GSBRNA2T00017763001/BnaCnng73740D, exon 2 of 2)	chrCnn_random	74428596	74429266	671	+	556	BnaCnng73740D
	chrCnn_random	75885680	75885779	100	-0.464	strongHypo	1.13e-11		Distal Intergenic	chrCnn_random	75878368	75879329	962	+	7411	BnaCnng74940D
	chrCnn_random	75886285	75886824	540	-0.202	strongHypo	6.29e-09		Distal Intergenic	chrCnn_random	75878368	75879329	962	+	8456	BnaCnng74940D
	chrCnn_random	76841388	76841740	353	-0.236	strongHypo	4e-08		Distal Intergenic	chrCnn_random	76847704	76848580	877	-	7192	BnaCnng75860D
	chrCnn_random	79371644	79372098	455	-0.303	strongHypo	2.81e-11		Exon (GSBRNA2T00029947001/BnaCnng77850D, exon 2 of 2)	chrCnn_random	79372049	79373611	1563	-	1967	BnaCnng77850D
	chrCnn_random	79372531	79373114	584	-0.21	strongHypo	1.2e-13		Intron (GSBRNA2T00029947001/BnaCnng77850D, intron 1 of 1)	chrCnn_random	79372049	79373611	1563	-	1080	BnaCnng77850D
	chrUnn_random	2661031	2663219	2189	-0.319	strongHypo	1.18e-100		Promoter (<=1kb)	chrUnn_random	2658848	2661432	2585	-	0	BnaUnng01960D
	chrUnn_random	3200285	3200477	193	-0.253	strongHypo	1.59e-06		Distal Intergenic	chrUnn_random	3189889	3190775	887	+	10588	BnaUnng02250D
	chrUnn_random	4762363	4762578	216	-0.434	strongHypo	6.05e-10		Promoter (<=1kb)	chrUnn_random	4763159	4764930	1772	+	-796	BnaUnng03330D
	chrUnn_random	6774393	6774618	226	-0.273	strongHypo	7.32e-07		Distal Intergenic	chrUnn_random	6777797	6778258	462	+	-3404	BnaUnng04540D
	chrUnn_random	6778006	6778157	152	-0.61	strongHypo	4.37e-43		Exon (GSBRNA2T00019533001/BnaUnng04540D, exon 1 of 1)	chrUnn_random	6777797	6778258	462	+	360	BnaUnng04540D
	chrUnn_random	7480853	7481049	197	-0.279	strongHypo	1.83e-12		Distal Intergenic	chrUnn_random	7497719	7499365	1647	+	-16866	BnaUnng04970D
	chrUnn_random	7485531	7485566	36	0.252	strongHyper	1.63e-09		Distal Intergenic	chrUnn_random	7497719	7499365	1647	+	-12188	BnaUnng04970D
	chrUnn_random	7498134	7498274	141	-0.219	strongHypo	2.91e-07		Intron (GSBRNA2T00025965001/BnaUnng04970D, intron 1 of 2)	chrUnn_random	7497719	7499365	1647	+	555	BnaUnng04970D
	chrUnn_random	7545331	7545517	187	-0.408	strongHypo	3.58e-06		Distal Intergenic	chrUnn_random	7538353	7539336	984	+	7164	BnaUnng05010D
	chrUnn_random	7547027	7547136	110	-0.405	strongHypo	2.24e-08		Distal Intergenic	chrUnn_random	7538353	7539336	984	+	8783	BnaUnng05010D
	chrUnn_random	7732767	7732813	47	-0.545	strongHypo	4.32e-10		Exon (GSBRNA2T00028116001/BnaUnng05070D, exon 5 of 5)	chrUnn_random	7732779	7733527	749	-	760	BnaUnng05070D
	chrUnn_random	7751375	7751452	78	-0.298	strongHypo	2.95e-08		Distal Intergenic	chrUnn_random	7732779	7733527	749	-	-17925	BnaUnng05070D
Note:	distanceToTSS: DMR distance from TSS (if gene annotation has transcription start, then positive strand gene: TSS=geneStart-start; negative strand gene: TSS=geneEnd-start; otherwise it is counted as 0)

## Sheet: Table S8
Table S8 CHG-DMGs (N vs S) that were involved in the biological processes related to meiosis, mitosis, DNA, and nucleotides.
N vs S comparison	Category	Biological Process (Go term)	GO ID	DMG No.	Gene ID
ZS11 VS P3-2	Meiosis-related	reciprocal meiotic recombination	GO:0007131	51	BnaA03g27460D;BnaA07g34340D;BnaCnng59290D;BnaCnng28920D;BnaC07g17990D;BnaA06g01390D;BnaC02g42250D;BnaC02g08450D;BnaC04g10940D;BnaC03g53270D;BnaC03g55910D;BnaC07g28050D;BnaA09g02440D;BnaC07g29720D;BnaC01g33530D;BnaC04g30370D;BnaC05g23470D;BnaC01g30070D;BnaCnng35120D;BnaC04g08410D;BnaC05g29630D;BnaA08g08260D;BnaA09g55690D;BnaCnng45500D;BnaA05g14040D;BnaA10g08080D;BnaA06g16810D;BnaCnng09290D;BnaCnng…
		meiotic chromosome segregation	GO:0045132	34	BnaC03g53260D;BnaCnng74940D;BnaA09g07260D;BnaA09g26050D;BnaC08g05760D;BnaA10g12680D;BnaC03g58160D;BnaA01g35360D;BnaC08g09970D;BnaCnng59470D;BnaA05g13160D;BnaA05g09120D;BnaC01g21860D;BnaCnng72060D;BnaC02g47280D;BnaC03g76340D;BnaA06g16810D;BnaC07g05910D;BnaCnng09290D;BnaC09g38950D;BnaA03g30700D;BnaA07g33470D;BnaC05g51250D;BnaC05g23470D;BnaCnng34740D;BnaC04g08410D;BnaC04g10940D;BnaC03g55910D;BnaC03g…
		meiotic DNA double-strand break formation	GO:0042138	32	BnaA07g34340D;BnaCnng59290D;BnaA03g27460D;BnaC02g42250D;BnaA06g01390D;BnaC07g17990D;BnaC03g55910D;BnaC03g53270D;BnaC04g10940D;BnaC07g29720D;BnaA09g02440D;BnaC05g23470D;BnaC04g08410D;BnaCnng35120D;BnaA08g08260D;BnaA05g14040D;BnaCnng45500D;BnaCnng09290D;BnaA06g16810D;BnaC09g38950D;BnaCnng23110D;BnaA05g09120D;BnaCnng72060D;BnaC03g58160D;BnaA10g12680D;BnaC08g05760D;BnaA09g26050D;BnaC08g09970D;BnaA09g…
		meiotic nuclear division	GO:0007126	8	BnaA01g24520D;BnaA02g09650D;BnaA05g13130D;BnaC07g15040D;BnaC08g08140D;BnaA02g20220D;BnaC04g25890D;BnaA06g02840D
		meiotic chromosome separation	GO:0051307	7	BnaCnng45500D;BnaCnng59290D;BnaCnng23110D;BnaA06g01390D;BnaC07g17990D;BnaA05g14040D;BnaC02g31070D
		meiotic mismatch repair	GO:0000710	6	BnaCnng35120D;BnaCnng23780D;BnaC06g05430D;BnaA08g08260D;BnaC01g30070D;BnaA09g55690D
		meiosis I	GO:0007127	5	BnaC01g32530D;BnaC08g38100D;BnaC08g21140D;BnaC08g28410D;BnaCnng20880D
		meiotic gene conversion	GO:0006311	2	BnaCnng23780D;BnaC06g05430D
		negative regulation of reciprocal meiotic recombination	GO:0045128	2	BnaC06g05430D;BnaCnng23780D
		female meiotic division	GO:0007143	2	BnaCnng68010D;BnaCnng09740D
		resolution of meiotic recombination intermediates	GO:0000712	2	BnaAnng24760D;BnaC01g14640D
		male meiosis sister chromatid cohesion	GO:0007065	2	BnaC09g27720D;BnaA10g08080D
		female meiosis sister chromatid cohesion	GO:0007066	2	BnaA10g08080D;BnaC09g27720D
		positive regulation of meiosis	GO:0045836	2	BnaA03g19940D;BnaC07g09950D
		male meiosis	GO:0007140	2	BnaCnng09740D;BnaCnng68010D
		meiotic DNA double-strand break processing	GO:0000706	1	BnaA01g23410D
		meiotic DNA recombinase assembly	GO:0000707	1	BnaC05g29630D
		regulation of meiosis	GO:0040020	1	BnaCnng43730D
	Mitosis-related	mitotic cell cycle	GO:0000278	45	BnaA09g42540D;BnaC08g19700D;BnaC07g20650D;BnaC08g10020D;BnaC09g26590D;BnaC06g11310D;BnaC03g58680D;BnaCnng65970D;BnaC08g05760D;BnaAnng16340D;BnaC04g26130D;BnaC04g10940D;BnaC09g35620D;BnaA05g13430D;BnaA07g14790D;BnaC02g34560D;BnaC01g21680D;BnaCnng78460D;BnaAnng32160D;BnaCnng14330D;BnaC07g01110D;BnaC09g06960D;BnaC03g38560D;BnaA04g05150D;BnaC09g19210D;BnaC03g55610D;BnaC02g34690D;BnaC03g46150D;BnaC09g…
		regulation of G2/M transition of mitotic cell cycle	GO:0010389	41	BnaAnng03430D;BnaA09g55690D;BnaA01g23610D;BnaC06g03440D;BnaA05g14040D;BnaCnng45500D;BnaC05g47620D;BnaC01g30070D;BnaC07g17070D;BnaA09g22090D;BnaA04g06190D;BnaC04g18590D;BnaA06g01400D;BnaC04g55380D;BnaAnng09910D;BnaC08g06940D;BnaC08g05160D;BnaC06g03400D;BnaC06g08200D;BnaCnng59290D;BnaC07g17990D;BnaA06g01390D;BnaC03g42860D;BnaC02g31070D;BnaC06g16780D;BnaC05g34930D;BnaA02g37130D;BnaC08g16720D;BnaAnng…
		mitotic nuclear division	GO:0007067	27	BnaA01g27710D;BnaC09g26130D;BnaC07g11590D;BnaCnng59290D;BnaC04g07140D;BnaC01g14640D;BnaA06g01390D;BnaC07g17990D;BnaCnng23110D;BnaA10g05370D;BnaC04g27630D;BnaA08g08260D;BnaCnng48750D;BnaAnng04270D;BnaA09g55690D;BnaCnng45500D;BnaA03g02440D;BnaA02g07810D;BnaC02g31070D;BnaA05g14040D;BnaC08g04700D;BnaA08g29480D;BnaC01g30070D;BnaCnng35120D;BnaC08g25390D;BnaCnng52270D;BnaC02g47720D
		mitotic recombination	GO:0006312	26	BnaC04g26340D;BnaC08g05760D;BnaC08g21960D;BnaCnng35120D;BnaC03g19140D;BnaC02g14080D;BnaA08g08260D;BnaC06g15190D;BnaC09g52320D;BnaC03g49580D;BnaCnng45500D;BnaC02g31070D;BnaAnng24760D;BnaA05g14040D;BnaC08g25850D;BnaCnng59290D;BnaC07g00040D;BnaC07g17990D;BnaA06g01390D;BnaCnng23110D;BnaC09g06530D;BnaCnng78380D;BnaC09g22340D;BnaA05g13160D;BnaC03g51490D;BnaC07g28050D
		mitotic G2 phase	GO:0000085	14	BnaC09g15030D;BnaCnng68160D;BnaC07g14130D;BnaC05g31170D;BnaA08g25550D;BnaC03g51490D;BnaA10g07880D;BnaC09g28460D;BnaC05g47620D;BnaCnng19030D;BnaC07g15990D;BnaC04g31460D;BnaCnng45980D;BnaA10g21330D
		regulation of mitotic cell cycle	GO:0007346	13	BnaC08g43120D;BnaCnng25210D;BnaA01g27710D;BnaA09g27870D;BnaC08g01930D;BnaA03g41160D;BnaA06g31720D;BnaC07g00040D;BnaC04g25230D;BnaCnng43890D;BnaC05g35780D;BnaC08g47200D;BnaA09g22410D
		mitotic spindle assembly checkpoint	GO:0007094	2	BnaC06g43250D;BnaCnng14210D
		regulation of mitotic metaphase/anaphase transition	GO:0030071	1	BnaAnng14940D
		positive regulation of mitotic cell cycle	GO:0045931	1	BnaA09g50000D
		mitotic chromosome condensation	GO:0007076	1	BnaC04g30270D
		mitotic DNA integrity checkpoint	GO:0044774	1	BnaAnng24760D
		generative cell mitosis	GO:0055047	1	BnaC06g08740D
	DNA-related	DNA repair	GO:0006281	64	BnaUnng03590D;BnaA06g02450D;BnaC06g14240D;BnaAnng25450D;BnaC09g33760D;BnaC01g30580D;BnaCnng54980D;BnaC05g51650D;BnaCnng68180D;BnaCnng50230D;BnaAnng39190D;BnaC09g15150D;BnaCnng11730D;BnaC09g29510D;BnaC08g24080D;BnaC01g14640D;BnaC05g07480D;BnaA02g28570D;BnaA06g18890D;BnaC04g31290D;BnaCnng25880D;BnaAnng33220D;BnaC04g08810D;BnaC09g04290D;BnaC05g38270D;BnaCnng55140D;BnaC04g18580D;BnaC05g29400D;BnaC07g…
		DNA methylation	GO:0006306	61	BnaA03g54760D;BnaC01g34470D;BnaCnng72590D;BnaA02g03470D;BnaC02g05620D;BnaC07g01130D;BnaC04g27630D;BnaA07g10820D;BnaC01g11520D;BnaA07g05640D;BnaA07g20850D;BnaC07g46770D;BnaA01g23610D;BnaAnng24760D;BnaC04g08810D;BnaC06g05430D;BnaCnng72090D;BnaC05g47620D;BnaA09g54770D;BnaC06g08200D;BnaC04g05610D;BnaC06g03400D;BnaC03g68080D;BnaC09g09430D;BnaA08g29300D;BnaC04g18590D;BnaC08g25510D;BnaAnng22380D;BnaAnng…
		regulation of DNA replication	GO:0006275	54	BnaA02g03470D;BnaA08g07490D;BnaC09g26590D;BnaC05g06720D;BnaA07g10820D;BnaCnng23110D;BnaCnng25760D;BnaC04g27630D;BnaA09g42540D;BnaC06g43250D;BnaAnng02280D;BnaA05g11560D;BnaC03g46150D;BnaC09g26130D;BnaA08g04370D;BnaC02g17440D;BnaC08g05760D;BnaCnng70850D;BnaA02g37130D;BnaC05g34930D;BnaC02g48260D;BnaAnng33480D;BnaC01g43270D;BnaC08g16720D;BnaCnng23780D;BnaC06g16780D;BnaC03g42860D;BnaC02g31070D;BnaC06g…
		DNA endoreduplication	GO:0042023	40	BnaA03g39290D;BnaAnng40870D;BnaC03g60160D;BnaC09g37280D;BnaCnng25760D;BnaCnng23110D;BnaA07g10820D;BnaC01g32800D;BnaC09g21110D;BnaC07g10090D;BnaC03g42860D;BnaC02g31070D;BnaC02g43780D;BnaA08g09170D;BnaA07g08200D;BnaC08g13300D;BnaC08g16720D;BnaAnng33480D;BnaA02g37130D;BnaA09g54190D;BnaAnng09910D;BnaC04g18590D;BnaA06g01400D;BnaC05g36970D;BnaC04g55380D;BnaAnng16340D;BnaC07g17990D;BnaA06g01390D;BnaC05g…
		meiotic DNA double-strand break formation	GO:0042138	32	BnaA07g34340D;BnaCnng59290D;BnaA03g27460D;BnaC02g42250D;BnaA06g01390D;BnaC07g17990D;BnaC03g55910D;BnaC03g53270D;BnaC04g10940D;BnaC07g29720D;BnaA09g02440D;BnaC05g23470D;BnaC04g08410D;BnaCnng35120D;BnaA08g08260D;BnaA05g14040D;BnaCnng45500D;BnaCnng09290D;BnaA06g16810D;BnaC09g38950D;BnaCnng23110D;BnaA05g09120D;BnaCnng72060D;BnaC03g58160D;BnaA10g12680D;BnaC08g05760D;BnaA09g26050D;BnaC08g09970D;BnaA09g…
		DNA replication initiation	GO:0006270	31	BnaC04g27630D;BnaA09g42540D;BnaC06g43250D;BnaA07g10820D;BnaCnng25760D;BnaA02g03470D;BnaC09g26590D;BnaC05g06720D;BnaC02g17440D;BnaC09g26130D;BnaA08g04370D;BnaA05g11560D;BnaC03g46150D;BnaC01g43270D;BnaC02g48260D;BnaCnng70850D;BnaCnng23780D;BnaC01g14640D;BnaC06g03400D;BnaAnng09910D;BnaC08g05160D;BnaC04g18590D;BnaCnng14210D;BnaC01g30070D;BnaC07g17070D;BnaC06g03440D;BnaAnng24760D;BnaC06g05430D;BnaAnng…
		DNA-templated transcription, elongation	GO:0006354	30	BnaC02g30370D;BnaC04g03000D;BnaC08g28670D;BnaC02g18050D;BnaC05g38020D;BnaAnng34200D;BnaA02g23810D;BnaC09g24890D;BnaA09g10640D;BnaA03g53330D;BnaC05g32120D;BnaC07g21130D;BnaC07g07780D;BnaC07g11900D;BnaC05g51020D;BnaA03g54760D;BnaA06g23640D;BnaC07g18930D;BnaA06g14210D;BnaA07g00010D;BnaC01g21780D;BnaC08g02960D;BnaC04g03300D;BnaC02g24670D;BnaC09g19190D;BnaC08g30410D;BnaC04g24910D;BnaCnng15350D;BnaC03g…
		DNA duplex unwinding	GO:0032508	28	BnaC05g51650D;BnaCnng54980D;BnaCnng30150D;BnaA09g07260D;BnaAnng40720D;BnaC05g23690D;BnaCnng68180D;BnaUnng04970D;BnaCnng73740D;BnaC05g25140D;BnaAnng38370D;BnaA09g14010D;BnaAnng15890D;BnaCnng68840D;BnaCnng77850D;BnaA09g25870D;BnaC01g14330D;BnaUnng01960D;BnaCnng11730D;BnaA05g17620D;BnaA07g03940D;BnaC09g15150D;BnaAnng39190D;BnaAnng40730D;BnaAnng35580D;BnaC04g11970D;BnaC07g15370D;BnaC05g29400D
		telomere maintenance in response to DNA damage	GO:0043247	21	BnaC03g53270D;BnaC04g10940D;BnaC03g76340D;BnaCnng59290D;BnaA03g27460D;BnaA01g24520D;BnaCnng09290D;BnaA06g16810D;BnaCnng23110D;BnaA06g01390D;BnaC07g17990D;BnaC09g38950D;BnaA08g08260D;BnaC03g53260D;BnaCnng45500D;BnaA05g14040D;BnaC02g31070D;BnaC03g58160D;BnaCnng35120D;BnaC04g08410D;BnaC08g09970D
		DNA metabolic process	GO:0006259	21	BnaCnng35270D;BnaC06g00980D;BnaUnng02360D;BnaCnng74940D;BnaA06g02840D;BnaA02g26840D;BnaC05g27600D;BnaCnng54990D;BnaC05g32260D;BnaC03g46210D;BnaC05g45270D;BnaCnng57090D;BnaC04g26130D;BnaCnng34740D;BnaA02g09650D;BnaC01g21480D;BnaC07g15040D;BnaC02g03160D;BnaC08g08140D;BnaC08g47210D;BnaCnng20880D
		DNA replication	GO:0006260	21	BnaC02g34560D;BnaC08g25390D;BnaUnng02190D;BnaA04g03980D;BnaC05g40670D;BnaCnng40110D;BnaC05g23690D;BnaC04g20240D;BnaAnng04270D;BnaA09g14010D;BnaC07g11260D;BnaAnng22120D;BnaA09g25870D;BnaA01g24520D;BnaC09g09430D;BnaC04g26000D;BnaC08g25510D;BnaC09g37150D;BnaC04g23270D;BnaA10g19840D;BnaCnng69890D
		DNA-dependent DNA replication	GO:0006261	17	BnaCnng78700D;BnaC03g18250D;BnaA04g18180D;BnaC06g08740D;BnaCnng75380D;BnaC02g36630D;BnaA08g29300D;BnaC02g39840D;BnaC01g34030D;BnaA02g28570D;BnaA09g54770D;BnaC09g29000D;BnaA06g14600D;BnaC09g01510D;BnaC04g14970D;BnaC03g54690D;BnaC08g05760D
		DNA mediated transformation	GO:0009294	12	BnaA07g04270D;BnaC03g27760D;BnaA06g24540D;BnaA09g50000D;BnaC05g51940D;BnaC05g34670D;BnaC01g23930D;BnaC05g27040D;BnaAnng20910D;BnaC04g36890D;BnaA10g08450D;BnaA03g34800D
		DNA recombination	GO:0006310	12	BnaC04g39830D;BnaA10g24660D;BnaA09g47280D;BnaC04g26140D;BnaC06g04480D;BnaA01g24520D;BnaC08g24080D;BnaCnng50230D;BnaC06g14240D;BnaC09g33760D;BnaA06g02450D;BnaC03g76340D
		negative regulation of DNA endoreduplication	GO:0032876	8	BnaC03g19140D;BnaCnng74930D;BnaA08g06640D;BnaCnng53910D;BnaC07g03470D;BnaAnng14930D;BnaAnng27940D;BnaC06g21540D
		somatic cell DNA recombination	GO:0016444	6	BnaC03g46150D;BnaA07g10820D;BnaA09g42540D;BnaC09g26590D;BnaC08g05760D;BnaC05g06720D
		cellular response to DNA damage stimulus	GO:0006974	5	BnaC05g45270D;BnaC02g18440D;BnaA05g36250D;BnaC01g18370D;BnaCnng09740D
		regulation of sequence-specific DNA binding transcription factor activity	GO:0051090	5	BnaA09g53560D;BnaA05g18020D;BnaC08g07580D;BnaC05g28450D;BnaA09g18200D
		DNA topological change	GO:0006265	4	BnaC01g14640D;BnaC09g32540D;BnaAnng24760D;BnaC03g17870D
		regulation of DNA endoreduplication	GO:0032875	4	BnaC02g14770D;BnaC03g54900D;BnaAnng14940D;BnaC07g00040D
		maintenance of DNA repeat elements	GO:0043570	4	BnaCnng23780D;BnaC06g05430D;BnaC01g30070D;BnaA09g55690D
		DNA methylation on cytosine within a CG sequence	GO:0010424	3	BnaA09g42540D;BnaC03g46150D;BnaC09g26590D
		DNA unwinding involved in DNA replication	GO:0006268	3	BnaC03g17870D;BnaC01g14640D;BnaA08g04370D
		negative regulation of sequence-specific DNA binding transcription factor activity	GO:0043433	2	BnaCnng45140D;BnaC07g02670D
		RNA-directed DNA methylation	GO:0080188	2	BnaC09g24300D;BnaC05g40640D
		DNA demethylation	GO:0080111	2	BnaA09g42750D;BnaC04g08810D
		regulation of response to DNA damage stimulus	GO:2001020	2	BnaA01g19000D;BnaCnng55140D
		DNA catabolic process	GO:0006308	2	BnaC03g77000D;BnaC03g77020D
		DNA integration	GO:0015074	2	BnaAnng10760D;BnaCnng76870D
		negative regulation of DNA recombination	GO:0045910	2	BnaA09g55690D;BnaC01g30070D
		DNA replication checkpoint	GO:0000076	1	BnaA07g10820D
		meiotic DNA double-strand break processing	GO:0000706	1	BnaA01g23410D
		DNA methylation or demethylation	GO:0044728	1	BnaA05g16100D
		DNA strand renaturation	GO:0000733	1	BnaC05g29630D
		DNA damage checkpoint	GO:0000077	1	BnaCnng43730D
		DNA catabolic process, exonucleolytic	GO:0000738	1	BnaC07g28400D
		RNA-dependent DNA replication	GO:0006278	1	BnaC01g27150D
		reciprocal DNA recombination	GO:0035825	1	BnaC06g06360D
		meiotic DNA recombinase assembly	GO:0000707	1	BnaC05g29630D
		regulation of DNA metabolic process	GO:0051052	1	BnaA05g16100D
		DNA replication, synthesis of RNA primer	GO:0006269	1	BnaC02g14980D
		mitotic DNA integrity checkpoint	GO:0044774	1	BnaAnng24760D
		regulation of DNA methylation	GO:0044030	1	BnaC06g15290D
		regulation of mitochondrial DNA replication	GO:0090296	1	BnaA06g28380D
	Nucleotide-related	pyrimidine ribonucleotide biosynthetic process	GO:0009220	62	BnaAnng34500D;BnaA03g12330D;BnaC01g04100D;BnaC08g03480D;BnaC01g30200D;BnaAnng11930D;BnaAnng21570D;BnaA10g07420D;BnaA10g07880D;BnaA02g21490D;BnaC02g13190D;BnaA01g16010D;BnaC07g10440D;BnaA08g02930D;BnaC04g51180D;BnaC04g31470D;BnaCnng19030D;BnaA01g13120D;BnaA06g20940D;BnaC02g18370D;BnaC01g35060D;BnaC04g25420D;BnaC02g30640D;BnaC05g40110D;BnaC07g01080D;BnaA03g43030D;BnaA09g25200D;BnaA10g21330D;BnaC09g…
		nucleotide biosynthetic process	GO:0009165	37	BnaC09g27880D;BnaCnng72570D;BnaA02g28570D;BnaC05g10060D;BnaC01g23930D;BnaA02g09650D;BnaC05g24530D;BnaC06g20000D;BnaA09g47250D;BnaAnng25500D;BnaCnng68010D;BnaA03g24710D;BnaC03g51570D;BnaCnng76990D;BnaC05g42280D;BnaC09g46120D;BnaA10g09740D;BnaC03g29320D;BnaC02g36630D;BnaC04g22880D;BnaA02g21800D;BnaC04g04870D;BnaA10g02220D;BnaC01g17790D;BnaC05g26360D;BnaCnng78700D;BnaC01g31130D;BnaCnng69890D;BnaCnng…
		nucleotide metabolic process	GO:0009117	20	BnaC08g03220D;BnaAnng42000D;BnaA07g03890D;BnaC02g18340D;BnaC03g17110D;BnaA06g33300D;BnaA03g46090D;BnaC08g49010D;BnaC03g65230D;BnaA08g10670D;BnaC07g41260D;BnaA02g23180D;BnaC06g25830D;BnaC06g18870D;BnaC07g33090D;BnaC03g65240D;BnaA04g10040D;BnaC02g29610D;BnaA01g13270D;BnaC08g19540D
		purine nucleotide biosynthetic process	GO:0006164	17	BnaC08g29320D;BnaC03g50420D;BnaC03g57930D;BnaA03g25240D;BnaC08g23300D;BnaCnng76090D;BnaC01g07310D;BnaA10g07420D;BnaC09g28420D;BnaCnng63850D;BnaC08g14960D;BnaA07g03700D;BnaC02g30640D;BnaC01g41010D;BnaC09g28460D;BnaA05g14360D;BnaC01g14560D
		nucleotide transport	GO:0006862	12	BnaAnng38740D;BnaA05g35560D;BnaC04g07090D;BnaA04g05640D;BnaCnng40740D;BnaC09g26540D;BnaC09g40120D;BnaA01g20190D;BnaC03g27680D;BnaC08g25610D;BnaA10g06220D;BnaCnng74350D
		nucleotide-excision repair	GO:0006289	8	BnaC09g41750D;BnaA04g11110D;BnaC08g01210D;BnaA06g13820D;BnaC06g22440D;BnaC08g15600D;BnaC03g64220D;BnaA06g38690D
		nucleotide-sugar metabolic process	GO:0009225	7	BnaA07g14100D;BnaA02g21470D;BnaC09g23320D;BnaA09g21060D;BnaA03g37120D;BnaA01g23480D;BnaA07g06190D
		pyrimidine nucleotide biosynthetic process	GO:0006221	4	BnaC03g48990D;BnaA01g21350D;BnaCnng22540D;BnaC07g08770D
		nucleotide-sugar transport	GO:0015780	4	BnaA03g54300D;BnaA02g17980D;BnaC09g37670D;BnaC03g49310D
		adenine nucleotide transport	GO:0051503	2	BnaCnng32940D;BnaC05g41550D
		nucleotide phosphorylation	GO:0046939	2	BnaC08g30410D;BnaC03g11200D
		purine ribonucleotide biosynthetic process	GO:0009152	1	BnaCnng21150D
		purine nucleotide metabolic process	GO:0006163	1	BnaA04g02340D
		pyrimidine nucleotide-sugar transport	GO:0015781	1	BnaC09g23300D
ZS11 VS Y3380	Meiosis-related	reciprocal meiotic recombination	GO:0007131	64	BnaA03g27460D;BnaA07g34340D;BnaCnng59290D;BnaA01g27740D;BnaC07g17990D;BnaA06g01390D;BnaC02g42250D;BnaC02g08450D;BnaC04g10940D;BnaC03g53270D;BnaA03g22990D;BnaA09g02440D;BnaC07g29720D;BnaC01g33530D;BnaC04g30370D;BnaA09g37330D;BnaCnng21610D;BnaC04g43430D;BnaC05g23470D;BnaC01g30070D;BnaCnng35120D;BnaC04g08410D;BnaC05g29630D;BnaC03g40850D;BnaA09g55690D;BnaC02g18220D;BnaCnng45500D;BnaC01g21640D;BnaC06g…
		meiotic chromosome segregation	GO:0045132	42	BnaC03g53260D;BnaCnng74940D;BnaC06g11800D;BnaC08g05760D;BnaA10g12680D;BnaC02g37070D;BnaA07g04290D;BnaC03g58160D;BnaA01g35360D;BnaC03g47380D;BnaCnng18850D;BnaC03g75240D;BnaC08g09970D;BnaCnng59470D;BnaA05g13160D;BnaA05g09120D;BnaC08g14360D;BnaC09g03470D;BnaCnng72060D;BnaC02g47280D;BnaA06g16810D;BnaC07g05910D;BnaCnng09290D;BnaC02g38600D;BnaA01g04980D;BnaA09g37330D;BnaC09g45570D;BnaC04g43430D;BnaC02g…
		meiotic DNA double-strand break formation	GO:0042138	42	BnaA01g27740D;BnaA07g34340D;BnaCnng59290D;BnaA03g27460D;BnaC02g42250D;BnaA06g01390D;BnaC07g17990D;BnaC03g53270D;BnaC04g10940D;BnaC07g29720D;BnaA09g02440D;BnaC05g23470D;BnaC04g43430D;BnaA09g37330D;BnaC04g08410D;BnaCnng35120D;BnaA05g14040D;BnaC06g39110D;BnaCnng45500D;BnaC01g21640D;BnaCnng09290D;BnaA06g16810D;BnaAnng10080D;BnaA07g26590D;BnaCnng23110D;BnaC08g14360D;BnaA05g09120D;BnaCnng72060D;BnaC03g…
		meiotic nuclear division	GO:0007126	11	BnaA01g24520D;BnaA02g09650D;BnaA05g13130D;BnaAnng08460D;BnaC08g08140D;BnaC03g42960D;BnaA02g20220D;BnaC04g25890D;BnaA08g10450D;BnaA06g02840D;BnaC05g16250D
		meiotic chromosome separation	GO:0051307	9	BnaCnng45500D;BnaCnng59290D;BnaC06g06830D;BnaAnng10080D;BnaCnng23110D;BnaA06g01390D;BnaC07g17990D;BnaA05g14040D;BnaC02g31070D
		meiotic mismatch repair	GO:0000710	5	BnaCnng35120D;BnaCnng23780D;BnaC06g05430D;BnaC01g30070D;BnaA09g55690D
		male meiosis	GO:0007140	5	BnaCnng09740D;BnaCnng68010D;BnaC03g75240D;BnaC04g43430D;BnaC07g28540D
		meiosis I	GO:0007127	5	BnaC01g32530D;BnaC08g38100D;BnaC08g21140D;BnaC08g28410D;BnaA09g45230D
		resolution of meiotic recombination intermediates	GO:0000712	3	BnaA03g59120D;BnaAnng24760D;BnaC01g14640D
		negative regulation of reciprocal meiotic recombination	GO:0045128	3	BnaAnng41230D;BnaC06g05430D;BnaCnng23780D
		meiotic gene conversion	GO:0006311	2	BnaCnng23780D;BnaC06g05430D
		female meiotic division	GO:0007143	2	BnaCnng68010D;BnaCnng09740D
		male meiosis sister chromatid cohesion	GO:0007065	2	BnaC09g27720D;BnaA10g08080D
		female meiosis sister chromatid cohesion	GO:0007066	2	BnaA10g08080D;BnaC09g27720D
		meiotic DNA recombinase assembly	GO:0000707	1	BnaC05g29630D
		premeiotic DNA replication	GO:0006279	1	BnaA07g05080D
		meiotic DNA double-strand break processing	GO:0000706	1	BnaA04g05720D
		male meiosis I	GO:0007141	1	BnaA07g04290D
		regulation of meiosis	GO:0040020	1	BnaCnng43730D
		positive regulation of meiosis	GO:0045836	1	BnaC07g09950D
	Mitosis-related	mitotic cell cycle	GO:0000278	63	BnaA09g42540D;BnaC08g19700D;BnaC08g38670D;BnaC08g10020D;BnaA08g12000D;BnaC09g26590D;BnaC07g21800D;BnaC06g11310D;BnaC03g53920D;BnaC03g58680D;BnaC08g34890D;BnaC08g05760D;BnaA05g21020D;BnaA09g10670D;BnaAnng16340D;BnaC04g26130D;BnaC07g35230D;BnaC04g10940D;BnaC09g35620D;BnaC05g49090D;BnaC07g21790D;BnaA05g13430D;BnaA07g14790D;BnaC05g39140D;BnaC02g34560D;BnaCnng78460D;BnaAnng32160D;BnaCnng14330D;BnaC07g…
		regulation of G2/M transition of mitotic cell cycle	GO:0010389	56	BnaAnng03430D;BnaA09g55690D;BnaC04g03880D;BnaC06g03440D;BnaA05g14040D;BnaCnng45500D;BnaC05g47620D;BnaC06g40620D;BnaC01g30070D;BnaC07g17070D;BnaC03g42470D;BnaA09g22090D;BnaA04g06190D;BnaC04g18590D;BnaA06g01400D;BnaCnng64910D;BnaC04g55380D;BnaAnng09910D;BnaC08g06940D;BnaC08g05160D;BnaA03g22990D;BnaC06g08200D;BnaCnng59290D;BnaC08g00110D;BnaC08g30100D;BnaC07g17990D;BnaA06g01390D;BnaAnng11080D;BnaA06g…
		mitotic recombination	GO:0006312	34	BnaC04g26340D;BnaC08g05760D;BnaA08g06370D;BnaC03g62700D;BnaC02g37070D;BnaA07g04290D;BnaCnng35120D;BnaC03g19140D;BnaC07g19510D;BnaC02g14080D;BnaC06g06830D;BnaC03g75240D;BnaC09g52320D;BnaA02g03780D;BnaCnng45500D;BnaA03g59120D;BnaA01g04980D;BnaC02g31070D;BnaAnng24760D;BnaA05g14040D;BnaCnng59290D;BnaAnng10080D;BnaA01g27740D;BnaA04g12200D;BnaC07g00040D;BnaC07g17990D;BnaA06g01390D;BnaCnng23110D;BnaC09g…
		mitotic nuclear division	GO:0007067	34	BnaC04g23000D;BnaA01g27710D;BnaC07g28540D;BnaC05g27140D;BnaC09g26130D;BnaA03g22990D;BnaC07g11590D;BnaCnng59290D;BnaA09g50840D;BnaAnng10080D;BnaC04g07140D;BnaC01g14640D;BnaA03g34250D;BnaA06g01390D;BnaC07g17990D;BnaCnng23110D;BnaC04g27630D;BnaC05g41980D;BnaCnng48750D;BnaAnng04270D;BnaA09g55690D;BnaCnng45500D;BnaA03g02440D;BnaA02g07810D;BnaC02g31070D;BnaA05g14040D;BnaC08g04700D;BnaA08g29480D;BnaC01g…
		mitotic G2 phase	GO:0000085	25	BnaC09g15030D;BnaC08g27930D;BnaC05g31170D;BnaC03g26680D;BnaC03g20970D;BnaA09g19730D;BnaC07g15970D;BnaC03g51490D;BnaA06g21880D;BnaC04g26160D;BnaA10g07880D;BnaC09g24550D;BnaC04g03880D;BnaC09g28460D;BnaC05g47620D;BnaC05g38040D;BnaCnng19030D;BnaC01g18480D;BnaC03g65580D;BnaA08g00200D;BnaC06g19740D;BnaC07g15990D;BnaAnng40500D;BnaCnng45980D;BnaA10g21330D
		regulation of mitotic cell cycle	GO:0007346	14	BnaC08g43120D;BnaCnng25210D;BnaA01g27710D;BnaA09g27870D;BnaC08g01930D;BnaC07g28650D;BnaA03g41160D;BnaA06g31720D;BnaC07g00040D;BnaC04g25230D;BnaCnng43890D;BnaC05g35780D;BnaA03g34250D;BnaA09g22410D
		mitotic spindle assembly checkpoint	GO:0007094	4	BnaC06g43250D;BnaC04g43960D;BnaC07g23160D;BnaCnng14210D
		mitotic DNA integrity checkpoint	GO:0044774	2	BnaAnng24760D;BnaA03g59120D
		negative regulation of mitosis	GO:0045839	2	BnaA10g25710D;BnaC09g50580D
		generative cell mitosis	GO:0055047	2	BnaA01g32440D;BnaC06g08740D
		positive regulation of mitotic cell cycle	GO:0045931	1	BnaA09g50000D
		G1/S transition of mitotic cell cycle	GO:0000082	1	BnaCnng64910D
		mitotic chromosome condensation	GO:0007076	1	BnaC04g30270D
		regulation of mitotic metaphase/anaphase transition	GO:0030071	1	BnaAnng14940D
		syncytium formation by mitosis without cytokinesis	GO:0000769	1	BnaA06g15840D
	DNA-related	regulation of DNA replication	GO:0006275	79	BnaAnng10080D;BnaA08g07490D;BnaA09g50840D;BnaCnng52540D;BnaC09g26590D;BnaC07g30100D;BnaC05g06720D;BnaA07g10820D;BnaCnng23110D;BnaCnng25760D;BnaA10g06620D;BnaC04g27630D;BnaA09g42540D;BnaC06g43250D;BnaAnng02280D;BnaC04g56440D;BnaA05g11560D;BnaC03g46150D;BnaC04g43960D;BnaC04g23000D;BnaA04g01050D;BnaC03g09260D;BnaC09g26130D;BnaA08g04370D;BnaC02g17440D;BnaC08g38790D;BnaC01g13180D;BnaC08g05760D;BnaA06g…
		DNA repair	GO:0006281	78	BnaUnng03590D;BnaC06g14240D;BnaAnng25450D;BnaC09g33760D;BnaC01g30580D;BnaCnng54980D;BnaC05g51650D;BnaA09g11360D;BnaCnng68180D;BnaC09g11140D;BnaCnng50230D;BnaAnng39190D;BnaC09g15150D;BnaC03g48400D;BnaC09g29510D;BnaC08g24080D;BnaC01g14640D;BnaC05g07480D;BnaA06g18890D;BnaC04g31290D;BnaC06g04470D;BnaCnng56730D;BnaCnng25880D;BnaC01g18120D;BnaC07g48980D;BnaAnng33220D;BnaA07g37990D;BnaC04g08810D;BnaC09g…
		DNA endoreduplication	GO:0042023	63	BnaC08g38790D;BnaA10g25710D;BnaC07g28540D;BnaAnng40870D;BnaC04g23000D;BnaA04g01050D;BnaC02g19460D;BnaC03g60160D;BnaC09g37280D;BnaCnng25760D;BnaCnng23110D;BnaA07g10820D;BnaC01g32800D;BnaC05g38440D;BnaC09g21110D;BnaC07g10090D;BnaC07g30100D;BnaAnng10080D;BnaA09g50840D;BnaC03g42860D;BnaC02g31070D;BnaA05g21020D;BnaA08g09170D;BnaA07g08200D;BnaC08g13300D;BnaC01g41350D;BnaC08g16720D;BnaAnng33480D;BnaC06g…
		DNA replication initiation	GO:0006270	43	BnaC04g27630D;BnaA09g42540D;BnaC06g43250D;BnaA07g10820D;BnaCnng25760D;BnaA10g06620D;BnaA09g50840D;BnaCnng52540D;BnaC09g26590D;BnaC05g06720D;BnaC01g13180D;BnaC02g17440D;BnaC09g26130D;BnaA08g04370D;BnaA05g11560D;BnaC03g46150D;BnaC04g43960D;BnaC01g43270D;BnaC03g49350D;BnaC03g27340D;BnaC02g48260D;BnaA06g02920D;BnaCnng70850D;BnaC04g13470D;BnaCnng53600D;BnaCnng23780D;BnaC01g14640D;BnaC08g00110D;BnaC03g…
		meiotic DNA double-strand break formation	GO:0042138	42	BnaA01g27740D;BnaA07g34340D;BnaCnng59290D;BnaA03g27460D;BnaC02g42250D;BnaA06g01390D;BnaC07g17990D;BnaC03g53270D;BnaC04g10940D;BnaC07g29720D;BnaA09g02440D;BnaC05g23470D;BnaC04g43430D;BnaA09g37330D;BnaC04g08410D;BnaCnng35120D;BnaA05g14040D;BnaC06g39110D;BnaCnng45500D;BnaC01g21640D;BnaCnng09290D;BnaA06g16810D;BnaAnng10080D;BnaA07g26590D;BnaCnng23110D;BnaC08g14360D;BnaA05g09120D;BnaCnng72060D;BnaC03g…
		DNA-templated transcription, elongation	GO:0006354	36	BnaC09g10930D;BnaC02g30370D;BnaA02g02090D;BnaC02g05260D;BnaC02g18050D;BnaA05g12090D;BnaC05g38020D;BnaA02g23810D;BnaC09g24890D;BnaA06g19470D;BnaC05g32120D;BnaC07g21130D;BnaC07g07780D;BnaC05g51020D;BnaA03g54760D;BnaC07g18930D;BnaA07g00010D;BnaC01g21780D;BnaC02g43640D;BnaC08g02960D;BnaC03g70080D;BnaCnng38690D;BnaC02g24670D;BnaA05g13780D;BnaC03g23920D;BnaA04g02280D;BnaC08g14790D;BnaUnng02400D;BnaA09g…
		DNA-dependent DNA replication	GO:0006261	32	BnaCnng78700D;BnaA03g20160D;BnaA04g18180D;BnaC06g08740D;BnaCnng75380D;BnaC04g05280D;BnaC03g47260D;BnaC04g56440D;BnaAnng08460D;BnaC02g36630D;BnaC03g56190D;BnaA08g29300D;BnaC02g39840D;BnaC01g34030D;BnaC08g02810D;BnaA09g54770D;BnaC04g52480D;BnaC07g48980D;BnaA09g23030D;BnaC04g22070D;BnaAnng41230D;BnaC09g29000D;BnaA06g14600D;BnaUnng01470D;BnaC09g01510D;BnaC04g14970D;BnaC03g54690D;BnaA08g06370D;BnaC05g…
		DNA duplex unwinding	GO:0032508	31	BnaC05g51650D;BnaCnng54980D;BnaCnng30150D;BnaAnng40720D;BnaC05g23690D;BnaCnng68180D;BnaCnng11740D;BnaA02g36250D;BnaUnng04970D;BnaCnng73740D;BnaC05g25140D;BnaAnng38370D;BnaA09g14010D;BnaC05g38040D;BnaAnng15890D;BnaCnng68840D;BnaC07g05300D;BnaC02g37070D;BnaCnng77850D;BnaA09g25870D;BnaC01g14330D;BnaUnng01960D;BnaCnng56730D;BnaA05g17620D;BnaA07g03940D;BnaC09g15150D;BnaAnng39190D;BnaAnng40730D;BnaAnng…
		DNA replication	GO:0006260	29	BnaC02g33650D;BnaA07g04290D;BnaC02g34560D;BnaC03g42960D;BnaUnng02190D;BnaA04g03980D;BnaA09g17670D;BnaC05g40670D;BnaC08g48420D;BnaCnng40110D;BnaC03g59410D;BnaC05g23690D;BnaC04g20240D;BnaAnng04270D;BnaA06g25730D;BnaA09g14010D;BnaC07g11260D;BnaAnng22120D;BnaC07g18110D;BnaA06g07100D;BnaA09g25870D;BnaA01g24520D;BnaC09g09430D;BnaC04g26000D;BnaC07g21790D;BnaC09g37150D;BnaC04g23270D;BnaA10g19840D;BnaCnng…
		DNA metabolic process	GO:0006259	27	BnaCnng35270D;BnaC06g00980D;BnaC04g41420D;BnaUnng02360D;BnaCnng74940D;BnaA08g10450D;BnaA06g02840D;BnaA02g26840D;BnaC05g16250D;BnaC05g27600D;BnaCnng54990D;BnaC02g19060D;BnaCnng11400D;BnaC05g32260D;BnaC03g46210D;BnaC05g45270D;BnaCnng57090D;BnaC02g38600D;BnaC04g26130D;BnaCnng34740D;BnaA02g09650D;BnaC01g21480D;BnaAnng08890D;BnaC02g03160D;BnaC08g08140D;BnaC08g47210D;BnaC03g47380D
		telomere maintenance in response to DNA damage	GO:0043247	25	BnaC03g53270D;BnaC04g10940D;BnaCnng59290D;BnaA03g27460D;BnaAnng10080D;BnaA01g24520D;BnaCnng09290D;BnaA06g16810D;BnaCnng23110D;BnaA06g01390D;BnaC07g17990D;BnaC03g53260D;BnaCnng45500D;BnaA05g14040D;BnaC02g31070D;BnaC06g11800D;BnaC03g58160D;BnaA07g04290D;BnaC04g43430D;BnaCnng35120D;BnaC03g42960D;BnaC06g06830D;BnaC04g08410D;BnaC08g09970D;BnaC03g75240D
		DNA recombination	GO:0006310	17	BnaA01g24140D;BnaC04g39830D;BnaA10g24660D;BnaC03g42960D;BnaA08g29510D;BnaA09g47280D;BnaC07g01720D;BnaC04g26140D;BnaA04g07500D;BnaC06g04480D;BnaC06g04470D;BnaA01g24520D;BnaC08g24080D;BnaA09g33270D;BnaCnng50230D;BnaC06g14240D;BnaC09g33760D
		DNA mediated transformation	GO:0009294	15	BnaA07g04270D;BnaA09g50000D;BnaA05g12710D;BnaC03g77700D;BnaC01g34110D;BnaA10g06740D;BnaC05g51940D;BnaC05g34670D;BnaC01g18120D;BnaC01g23930D;BnaC05g27040D;BnaC03g41720D;BnaAnng20910D;BnaC04g36890D;BnaA10g08450D
		DNA-templated transcription, initiation	GO:0006352	15	BnaA02g21040D;BnaC07g00010D;BnaA03g41160D;BnaA02g36700D;BnaC04g17340D;BnaA02g36640D;BnaC02g45240D;BnaAnng27080D;BnaC07g50670D;BnaA02g12110D;BnaC04g26820D;BnaC01g29000D;BnaC09g43350D;BnaA08g00860D;BnaC02g26370D
		somatic cell DNA recombination	GO:0016444	12	BnaC03g46150D;BnaC04g56440D;BnaA07g10820D;BnaC03g75240D;BnaA09g42540D;BnaA06g16070D;BnaC09g26590D;BnaC08g05760D;BnaC05g06720D;BnaC08g00110D;BnaA07g04290D;BnaC04g43430D
		DNA integration	GO:0015074	7	BnaAnng10760D;BnaCnng15440D;BnaC04g25070D;BnaC05g25650D;BnaCnng76870D;BnaC04g25850D;BnaUnng05000D
		cellular response to DNA damage stimulus	GO:0006974	6	BnaAnng33680D;BnaC05g45270D;BnaC02g18440D;BnaA05g36250D;BnaC01g18370D;BnaCnng09740D
		negative regulation of DNA endoreduplication	GO:0032876	6	BnaC03g19140D;BnaCnng53910D;BnaC07g03470D;BnaAnng14930D;BnaA10g18010D;BnaC06g21540D
		negative regulation of sequence-specific DNA binding transcription factor activity	GO:0043433	5	BnaCnng45150D;BnaCnng45140D;BnaC07g02670D;BnaA03g48300D;BnaC06g21370D
		regulation of sequence-specific DNA binding transcription factor activity	GO:0051090	5	BnaA09g53560D;BnaA05g18020D;BnaC08g07580D;BnaC05g28450D;BnaA09g18200D
		regulation of DNA endoreduplication	GO:0032875	5	BnaC06g11800D;BnaC03g54900D;BnaAnng14940D;BnaAnng38280D;BnaC07g00040D
		maintenance of DNA repeat elements	GO:0043570	4	BnaCnng23780D;BnaC06g05430D;BnaC01g30070D;BnaA09g55690D
		RNA-directed DNA methylation	GO:0080188	4	BnaA09g28650D;BnaA05g30000D;BnaC09g24300D;BnaC08g10600D
		regulation of response to DNA damage stimulus	GO:2001020	4	BnaA01g19000D;BnaC06g07750D;BnaCnng55140D;BnaC09g11140D
		DNA topological change	GO:0006265	4	BnaC01g14640D;BnaC09g32540D;BnaAnng24760D;BnaA03g59120D
		regulation of DNA methylation	GO:0044030	3	BnaC09g24400D;BnaC08g02810D;BnaC04g26190D
		regulation of mitochondrial DNA replication	GO:0090296	3	BnaC06g04250D;BnaC06g04270D;BnaC05g12420D
		negative regulation of DNA recombination	GO:0045910	3	BnaA09g55690D;BnaC07g28540D;BnaC01g30070D
		DNA methylation on cytosine within a CG sequence	GO:0010424	3	BnaA09g42540D;BnaC03g46150D;BnaC09g26590D
		DNA catabolic process	GO:0006308	2	BnaA01g11460D;BnaC03g77020D
		DNA replication checkpoint	GO:0000076	2	BnaC08g00110D;BnaA07g10820D
		mitotic DNA integrity checkpoint	GO:0044774	2	BnaAnng24760D;BnaA03g59120D
		DNA demethylation	GO:0080111	2	BnaA09g42750D;BnaC04g08810D
		DNA unwinding involved in DNA replication	GO:0006268	2	BnaC01g14640D;BnaA08g04370D
		DNA replication, synthesis of RNA primer	GO:0006269	2	BnaC02g14980D;BnaA10g06620D
		RNA-dependent DNA replication	GO:0006278	2	BnaCnng69350D;BnaC01g27150D
		reciprocal DNA recombination	GO:0035825	1	BnaC06g06360D
		meiotic DNA recombinase assembly	GO:0000707	1	BnaC05g29630D
		DNA damage checkpoint	GO:0000077	1	BnaCnng43730D
		premeiotic DNA replication	GO:0006279	1	BnaA07g05080D
		meiotic DNA double-strand break processing	GO:0000706	1	BnaA04g05720D
		DNA methylation on cytosine within a CNG sequence	GO:0010425	1	BnaC03g49350D
		maintenance of DNA methylation	GO:0010216	1	BnaA06g19710D
		negative regulation of DNA binding	GO:0043392	1	BnaC06g22850D
		DNA methylation on cytosine	GO:0032776	1	BnaA05g30000D
		DNA methylation or demethylation	GO:0044728	1	BnaA05g16100D
		DNA catabolic process, exonucleolytic	GO:0000738	1	BnaC07g28400D
		DNA strand renaturation	GO:0000733	1	BnaC05g29630D
		regulation of DNA metabolic process	GO:0051052	1	BnaA05g16100D
		regulation of DNA demethylation	GO:1901535	1	BnaC08g02810D
	Nucleotide-related	pyrimidine ribonucleotide biosynthetic process	GO:0009220	79	BnaC08g20900D;BnaAnng34500D;BnaC08g48420D;BnaA03g12330D;BnaC09g34460D;BnaC01g04100D;BnaC08g03480D;BnaA03g36900D;BnaC01g30200D;BnaAnng11930D;BnaAnng21570D;BnaA10g07420D;BnaA10g07880D;BnaA02g21490D;BnaC02g13190D;BnaA01g16010D;BnaC05g31710D;BnaC07g10440D;BnaA04g03530D;BnaA08g02930D;BnaA05g31620D;BnaC04g51180D;BnaC04g31470D;BnaCnng19030D;BnaA01g13120D;BnaA06g20940D;BnaC05g49470D;BnaC01g35060D;BnaC04g…
		nucleotide biosynthetic process	GO:0009165	42	BnaC04g19260D;BnaAnng08180D;BnaC05g10060D;BnaC01g23930D;BnaA02g09650D;BnaC07g48980D;BnaC05g16250D;BnaA04g22420D;BnaC05g24530D;BnaA06g24800D;BnaC09g10920D;BnaAnng25500D;BnaCnng64150D;BnaCnng68010D;BnaC05g29230D;BnaCnng76990D;BnaC01g18480D;BnaA07g09990D;BnaC04g12980D;BnaA10g09740D;BnaC03g29320D;BnaC02g36630D;BnaC04g22880D;BnaC01g17790D;BnaCnng48460D;BnaC05g26360D;BnaCnng78700D;BnaC05g41490D;BnaCnng…
		nucleotide metabolic process	GO:0009117	25	BnaC08g03220D;BnaAnng42000D;BnaC07g02590D;BnaC04g03030D;BnaA07g03890D;BnaC02g18340D;BnaC08g33730D;BnaA06g33300D;BnaAnng15210D;BnaA03g46090D;BnaC08g49010D;BnaC03g65230D;BnaA08g10670D;BnaC07g41260D;BnaC06g25830D;BnaCnng57780D;BnaC06g18870D;BnaC07g33090D;BnaA09g28510D;BnaC03g65240D;BnaC03g27250D;BnaC02g29610D;BnaC02g15950D;BnaA01g13270D;BnaC08g19540D
		purine nucleotide biosynthetic process	GO:0006164	24	BnaA08g12690D;BnaC05g31710D;BnaC08g29320D;BnaA03g19750D;BnaC09g23090D;BnaC03g50420D;BnaC03g57930D;BnaA03g25240D;BnaC08g23300D;BnaCnng76090D;BnaA10g07420D;BnaA02g21230D;BnaC09g28420D;BnaCnng63850D;BnaC08g14960D;BnaA07g03700D;BnaC02g30640D;BnaC09g34460D;BnaC03g29670D;BnaC09g28460D;BnaA09g05380D;BnaA05g14360D;BnaUnng02170D;BnaC01g14560D
		nucleotide transport	GO:0006862	21	BnaAnng38740D;BnaA05g35560D;BnaC04g07090D;BnaC01g18760D;BnaC06g11810D;BnaA04g05640D;BnaCnng40740D;BnaC04g18780D;BnaA04g13460D;BnaC09g26540D;BnaC06g13220D;BnaC09g40120D;BnaA05g36470D;BnaA01g20190D;BnaC08g08610D;BnaA03g48130D;BnaC03g27680D;BnaC08g25610D;BnaA10g06220D;BnaA10g06210D;BnaCnng74350D
		nucleotide-sugar metabolic process	GO:0009225	7	BnaA07g14100D;BnaC02g28500D;BnaC07g07730D;BnaC04g15460D;BnaA02g21470D;BnaA03g37120D;BnaA07g06190D
		nucleotide-excision repair	GO:0006289	6	BnaC09g41750D;BnaC08g14360D;BnaC06g42440D;BnaA06g13820D;BnaC08g15600D;BnaA06g38690D
		pyrimidine nucleotide biosynthetic process	GO:0006221	5	BnaC03g48990D;BnaC05g23810D;BnaA01g21350D;BnaCnng22540D;BnaC07g08770D
		nucleotide-sugar transport	GO:0015780	5	BnaA03g54300D;BnaA02g17980D;BnaC06g37070D;BnaA08g16530D;BnaC03g49310D
		nucleotide phosphorylation	GO:0046939	3	BnaC03g11200D;BnaA05g12090D;BnaA05g06070D
		adenine nucleotide transport	GO:0051503	2	BnaCnng32940D;BnaC05g41550D
		purine nucleotide metabolic process	GO:0006163	2	BnaA09g36860D;BnaA03g35870D
		nicotinamide nucleotide metabolic process	GO:0046496	1	BnaCnng34040D
		pyridine nucleotide salvage	GO:0019365	1	BnaC06g11230D
		pyrimidine nucleotide-sugar transport	GO:0015781	1	BnaC09g23300D
		purine ribonucleotide biosynthetic process	GO:0009152	1	BnaCnng21150D
ZS11 vs Y3560	Meiosis-related	reciprocal meiotic recombination	GO:0007131	52	BnaA03g27460D;BnaA07g34340D;BnaCnng59290D;BnaC07g17990D;BnaA06g01390D;BnaC02g42250D;BnaC02g08450D;BnaCnng75580D;BnaA05g26950D;BnaA08g05560D;BnaC04g10940D;BnaC03g53270D;BnaC07g28050D;BnaA09g02440D;BnaC07g29720D;BnaC01g33530D;BnaC04g30370D;BnaCnng21610D;BnaC04g43430D;BnaC05g23470D;BnaC01g30070D;BnaCnng56440D;BnaC05g29630D;BnaA08g08260D;BnaA09g55690D;BnaCnng45500D;BnaC06g39110D;BnaA05g14040D;BnaCnng…
		meiotic chromosome segregation	GO:0045132	34	BnaC03g53260D;BnaCnng74940D;BnaA09g07260D;BnaA09g26050D;BnaA10g12680D;BnaC03g58160D;BnaA01g35360D;BnaC08g09970D;BnaCnng59470D;BnaA05g09120D;BnaC08g14360D;BnaC01g21860D;BnaC09g03470D;BnaCnng72060D;BnaC02g47280D;BnaC07g05910D;BnaC02g38600D;BnaC09g38950D;BnaA03g30700D;BnaA07g33470D;BnaC09g45570D;BnaC04g43430D;BnaC02g33650D;BnaC05g51250D;BnaC05g23470D;BnaCnng34740D;BnaA08g05560D;BnaC04g10940D;BnaC03g…
		meiotic DNA double-strand break formation	GO:0042138	29	BnaA07g34340D;BnaCnng59290D;BnaA03g27460D;BnaCnng75580D;BnaC02g42250D;BnaA06g01390D;BnaC07g17990D;BnaC03g53270D;BnaC04g10940D;BnaA08g05560D;BnaC07g29720D;BnaA09g02440D;BnaC05g23470D;BnaC04g43430D;BnaA08g08260D;BnaA05g14040D;BnaC06g39110D;BnaCnng45500D;BnaC09g38950D;BnaCnng23110D;BnaC08g14360D;BnaA05g09120D;BnaCnng72060D;BnaC03g58160D;BnaA10g12680D;BnaA09g26050D;BnaC08g09970D;BnaA09g07260D;BnaC03g…
		meiotic nuclear division	GO:0007126	11	BnaA01g24520D;BnaA02g09650D;BnaA05g13130D;BnaC07g15040D;BnaC08g08140D;BnaC03g42960D;BnaA02g20220D;BnaC04g25890D;BnaA08g07610D;BnaA06g02840D;BnaC05g16250D
		meiotic chromosome separation	GO:0051307	6	BnaCnng45500D;BnaCnng59290D;BnaCnng23110D;BnaA06g01390D;BnaC07g17990D;BnaA05g14040D
		meiotic mismatch repair	GO:0000710	5	BnaCnng23780D;BnaA08g08260D;BnaC01g17420D;BnaC01g30070D;BnaA09g55690D
		meiosis I	GO:0007127	5	BnaC01g32530D;BnaC08g38100D;BnaC08g21140D;BnaC04g23150D;BnaC08g28410D
		male meiosis	GO:0007140	4	BnaCnng09740D;BnaCnng68010D;BnaC04g43430D;BnaCnng61970D
		resolution of meiotic recombination intermediates	GO:0000712	3	BnaC03g50350D;BnaAnng24760D;BnaC01g14640D
		meiotic DNA double-strand break processing	GO:0000706	3	BnaA01g23410D;BnaA04g05720D;BnaC03g43500D
		negative regulation of reciprocal meiotic recombination	GO:0045128	2	BnaAnng41230D;BnaCnng23780D
		female meiotic division	GO:0007143	2	BnaCnng68010D;BnaCnng09740D
		regulation of meiosis	GO:0040020	2	BnaCnng43730D;BnaC05g20530D
		positive regulation of meiosis	GO:0045836	2	BnaA03g19940D;BnaC07g09950D
		meiotic gene conversion	GO:0006311	1	BnaCnng23780D
		meiotic DNA recombinase assembly	GO:0000707	1	BnaC05g29630D
		male meiosis sister chromatid cohesion	GO:0007065	1	BnaC09g27720D
		female meiosis sister chromatid cohesion	GO:0007066	1	BnaC09g27720D
	Mitosis-related	mitotic cell cycle	GO:0000278	51	BnaC08g19700D;BnaC07g20650D;BnaC08g38670D;BnaC08g10020D;BnaA08g12000D;BnaC09g26590D;BnaC06g11310D;BnaC03g58680D;BnaC08g34890D;BnaCnng37780D;BnaAnng16340D;BnaC04g26130D;BnaC04g10940D;BnaC09g35620D;BnaC05g49090D;BnaA05g13430D;BnaA07g14790D;BnaCnng78460D;BnaAnng32160D;BnaCnng14330D;BnaC07g01110D;BnaC09g06960D;BnaC03g38560D;BnaC09g19990D;BnaC09g19210D;BnaC03g55610D;BnaA08g06870D;BnaC03g46150D;BnaCnng…
		regulation of G2/M transition of mitotic cell cycle	GO:0010389	43	BnaAnng03430D;BnaA09g55690D;BnaC06g03440D;BnaA05g14040D;BnaCnng45500D;BnaC05g47620D;BnaA04g08050D;BnaC01g30070D;BnaC07g17070D;BnaA07g36420D;BnaA09g22090D;BnaA04g06190D;BnaA06g01400D;BnaCnng64910D;BnaC04g55380D;BnaC04g30170D;BnaAnng09910D;BnaC08g06940D;BnaC08g05160D;BnaC06g08200D;BnaCnng59290D;BnaA03g03390D;BnaC07g17990D;BnaA06g01390D;BnaAnng11080D;BnaA06g18790D;BnaC03g42860D;BnaC05g34930D;BnaA06g…
		mitotic nuclear division	GO:0007067	25	BnaC03g50350D;BnaA01g27710D;BnaC09g26130D;BnaCnng59290D;BnaC04g07140D;BnaCnng61970D;BnaC01g14640D;BnaA03g34250D;BnaA06g01390D;BnaC07g17990D;BnaCnng23110D;BnaC04g27630D;BnaA08g08260D;BnaCnng48750D;BnaAnng04270D;BnaA09g55690D;BnaCnng45500D;BnaA03g02440D;BnaA02g07810D;BnaA05g14040D;BnaC08g04700D;BnaC01g30070D;BnaC09g10280D;BnaC08g25390D;BnaCnng52270D
		mitotic recombination	GO:0006312	24	BnaC04g26340D;BnaC09g42350D;BnaA08g06370D;BnaC03g19140D;BnaC02g14080D;BnaA08g08260D;BnaCnng49580D;BnaC09g52320D;BnaCnng45500D;BnaAnng24760D;BnaA05g14040D;BnaC08g25850D;BnaCnng59290D;BnaA09g46560D;BnaC07g17990D;BnaA06g01390D;BnaCnng23110D;BnaC09g06530D;BnaCnng78380D;BnaC09g22340D;BnaAnng34640D;BnaC03g51490D;BnaA10g07020D;BnaC07g28050D
		mitotic G2 phase	GO:0000085	23	BnaC09g15030D;BnaC05g31170D;BnaC03g26680D;BnaA09g19730D;BnaC03g51490D;BnaA06g21880D;BnaC04g11150D;BnaAnng25930D;BnaA10g07880D;BnaC09g24550D;BnaA03g35570D;BnaC09g28460D;BnaC05g47620D;BnaCnng19030D;BnaC01g18480D;BnaC07g30720D;BnaC03g65580D;BnaC07g15990D;BnaC08g08280D;BnaAnng40500D;BnaC04g31460D;BnaCnng45980D;BnaA10g21330D
		regulation of mitotic cell cycle	GO:0007346	10	BnaC08g18460D;BnaA01g27710D;BnaC08g01930D;BnaC07g28650D;BnaC04g25230D;BnaCnng43890D;BnaC05g35780D;BnaA03g34250D;BnaC02g27110D;BnaA09g22410D
		mitotic spindle assembly checkpoint	GO:0007094	4	BnaC06g43250D;BnaC04g43960D;BnaC07g23160D;BnaCnng14210D
		mitotic chromosome condensation	GO:0007076	2	BnaC04g30270D;BnaC07g33300D
		negative regulation of mitosis	GO:0045839	2	BnaA10g25710D;BnaC09g50580D
		mitotic DNA integrity checkpoint	GO:0044774	1	BnaAnng24760D
		positive regulation of G2/M transition of mitotic cell cycle	GO:0010971	1	BnaC09g42350D
		regulation of mitotic metaphase/anaphase transition	GO:0030071	1	BnaAnng14940D
		positive regulation of mitotic cell cycle	GO:0045931	1	BnaA09g50000D
		G1/S transition of mitotic cell cycle	GO:0000082	1	BnaCnng64910D
		generative cell mitosis	GO:0055047	1	BnaC06g08740D
	DNA-related	DNA repair	GO:0006281	71	BnaUnng03590D;BnaA06g02450D;BnaC06g14240D;BnaAnng25450D;BnaC09g33760D;BnaC01g30580D;BnaCnng54980D;BnaC05g51650D;BnaA09g11360D;BnaCnng68180D;BnaC09g11140D;BnaCnng50230D;BnaAnng39190D;BnaC09g15150D;BnaC03g48400D;BnaC09g29510D;BnaC01g14640D;BnaC06g09750D;BnaA02g28570D;BnaA06g18890D;BnaC04g31290D;BnaCnng56730D;BnaCnng25880D;BnaC01g18120D;BnaAnng33220D;BnaA07g37990D;BnaC09g04290D;BnaA07g01200D;BnaA06g…
		DNA methylation	GO:0006306	60	BnaA06g16070D;BnaC03g42960D;BnaA03g54760D;BnaC01g34470D;BnaCnng72590D;BnaA02g03470D;BnaCnng52540D;BnaC02g05620D;BnaC04g27630D;BnaC03g50350D;BnaA07g05640D;BnaC02g33650D;BnaC06g30720D;BnaC07g46770D;BnaAnng24760D;BnaCnng72090D;BnaC05g47620D;BnaA09g54770D;BnaC06g08200D;BnaC04g05610D;BnaC03g68080D;BnaC04g42250D;BnaC09g09430D;BnaA08g29300D;BnaAnng22380D;BnaAnng09910D;BnaC08g05160D;BnaA04g18180D;BnaC08g…
		regulation of DNA replication	GO:0006275	58	BnaA02g03470D;BnaA08g07490D;BnaCnng52540D;BnaC09g26590D;BnaC07g30100D;BnaCnng23110D;BnaCnng25760D;BnaC04g27630D;BnaC06g43250D;BnaC03g50350D;BnaAnng02280D;BnaA05g11560D;BnaC03g46150D;BnaC04g43960D;BnaA04g01050D;BnaC09g26130D;BnaC02g17440D;BnaA06g16070D;BnaC05g34930D;BnaA06g02920D;BnaC02g48260D;BnaAnng33480D;BnaC01g43270D;BnaC08g16720D;BnaC03g49350D;BnaA06g18790D;BnaCnng23780D;BnaCnng53600D;BnaAnng…
		transcription, DNA-templated	GO:0006351	57	BnaC03g29310D;BnaC03g54690D;BnaC02g31180D;BnaCnng08400D;BnaCnng67640D;BnaC07g00430D;BnaA05g30810D;BnaA10g07680D;BnaA07g24590D;BnaC03g58710D;BnaA06g19140D;BnaC07g40550D;BnaC01g34470D;BnaC08g10600D;BnaA03g09990D;BnaC07g20650D;BnaA09g29580D;BnaA01g21240D;BnaC01g20920D;BnaC09g12830D;BnaA07g09400D;BnaC02g38140D;BnaCnng70220D;BnaCnng72590D;BnaC02g28280D;BnaCnng08510D;BnaAnng30570D;BnaA09g26550D;BnaC03g…
		DNA endoreduplication	GO:0042023	46	BnaA03g39290D;BnaA10g25710D;BnaAnng40870D;BnaA04g01050D;BnaC09g37280D;BnaCnng25760D;BnaCnng23110D;BnaC01g32800D;BnaCnng61970D;BnaC05g38440D;BnaC09g21110D;BnaC07g10090D;BnaC07g30100D;BnaC03g42860D;BnaC02g43780D;BnaA08g09170D;BnaA07g08200D;BnaC08g13300D;BnaC01g41350D;BnaC08g16720D;BnaAnng33480D;BnaA09g54950D;BnaA06g02920D;BnaA09g54190D;BnaAnng09910D;BnaA06g01400D;BnaC04g55380D;BnaCnng64910D;BnaAnng…
		DNA replication initiation	GO:0006270	32	BnaC04g27630D;BnaC06g43250D;BnaCnng25760D;BnaA02g03470D;BnaCnng52540D;BnaC09g26590D;BnaC02g17440D;BnaC09g26130D;BnaC03g50350D;BnaA05g11560D;BnaC03g46150D;BnaC04g43960D;BnaC01g43270D;BnaC03g49350D;BnaC02g48260D;BnaA06g02920D;BnaC04g13470D;BnaCnng53600D;BnaCnng23780D;BnaC01g14640D;BnaAnng09910D;BnaC08g05160D;BnaCnng14210D;BnaA03g35600D;BnaA07g36420D;BnaC01g30070D;BnaC07g17070D;BnaC06g03440D;BnaAnng…
		meiotic DNA double-strand break formation	GO:0042138	29	BnaA07g34340D;BnaCnng59290D;BnaA03g27460D;BnaCnng75580D;BnaC02g42250D;BnaA06g01390D;BnaC07g17990D;BnaC03g53270D;BnaC04g10940D;BnaA08g05560D;BnaC07g29720D;BnaA09g02440D;BnaC05g23470D;BnaC04g43430D;BnaA08g08260D;BnaA05g14040D;BnaC06g39110D;BnaCnng45500D;BnaC09g38950D;BnaCnng23110D;BnaC08g14360D;BnaA05g09120D;BnaCnng72060D;BnaC03g58160D;BnaA10g12680D;BnaA09g26050D;BnaC08g09970D;BnaA09g07260D;BnaC03g…
		DNA duplex unwinding	GO:0032508	29	BnaC05g51650D;BnaCnng54980D;BnaCnng30150D;BnaA09g07260D;BnaAnng40720D;BnaC05g23690D;BnaCnng68180D;BnaCnng11740D;BnaUnng04970D;BnaC02g46610D;BnaCnng73740D;BnaC05g25140D;BnaAnng15890D;BnaCnng68840D;BnaC07g05300D;BnaCnng77850D;BnaA09g25870D;BnaC01g14330D;BnaUnng01960D;BnaCnng56730D;BnaA05g17620D;BnaA07g03940D;BnaC09g15150D;BnaAnng39190D;BnaAnng40730D;BnaAnng35580D;BnaC04g11970D;BnaC07g15370D;BnaC05g…
		DNA-templated transcription, elongation	GO:0006354	25	BnaC09g10930D;BnaC02g30370D;BnaC04g09310D;BnaC02g18050D;BnaAnng34200D;BnaA02g23810D;BnaC09g24890D;BnaC05g32120D;BnaC07g21130D;BnaC07g07780D;BnaC09g19170D;BnaC05g51020D;BnaA03g54760D;BnaC05g45360D;BnaA06g14210D;BnaA07g00010D;BnaC08g02960D;BnaCnng38690D;BnaC02g24670D;BnaA05g13780D;BnaC08g14790D;BnaA09g36960D;BnaCnng15350D;BnaC09g26840D;BnaC05g49470D
		DNA-dependent DNA replication	GO:0006261	24	BnaCnng78700D;BnaC03g18250D;BnaA04g18180D;BnaC06g08740D;BnaCnng75380D;BnaC04g05280D;BnaA09g05310D;BnaC04g42250D;BnaC02g36630D;BnaA08g29300D;BnaC01g34030D;BnaA02g28570D;BnaA09g54770D;BnaA03g08650D;BnaA09g23030D;BnaAnng41230D;BnaC09g29000D;BnaA06g14600D;BnaC06g01100D;BnaC03g59420D;BnaC09g01510D;BnaC03g54690D;BnaA08g06370D;BnaA06g16070D
		DNA metabolic process	GO:0006259	23	BnaAnng25720D;BnaCnng35270D;BnaCnng74940D;BnaC05g27380D;BnaA06g02840D;BnaA02g26840D;BnaC05g16250D;BnaC05g27600D;BnaC02g19060D;BnaC05g32260D;BnaC03g46210D;BnaC05g45270D;BnaCnng57090D;BnaC02g38600D;BnaC04g26130D;BnaCnng34740D;BnaA02g09650D;BnaC01g21480D;BnaC07g15040D;BnaAnng08890D;BnaC04g23150D;BnaC02g03160D;BnaC08g08140D
		DNA replication	GO:0006260	19	BnaC02g33650D;BnaC03g42960D;BnaC08g25390D;BnaUnng02190D;BnaA09g17670D;BnaC05g40670D;BnaC08g48420D;BnaC03g59410D;BnaC05g23690D;BnaC04g20240D;BnaAnng04270D;BnaC07g11260D;BnaA09g25870D;BnaA01g24520D;BnaC09g09430D;BnaC04g26000D;BnaC09g37150D;BnaC04g23270D;BnaCnng69890D
		telomere maintenance in response to DNA damage	GO:0043247	18	BnaA08g05560D;BnaC03g53270D;BnaC04g10940D;BnaCnng59290D;BnaA03g27460D;BnaA01g24520D;BnaCnng23110D;BnaA06g01390D;BnaC07g17990D;BnaC09g38950D;BnaA08g08260D;BnaC03g53260D;BnaCnng45500D;BnaA05g14040D;BnaC03g58160D;BnaC04g43430D;BnaC03g42960D;BnaC08g09970D
		DNA recombination	GO:0006310	13	BnaA01g24140D;BnaA10g24660D;BnaC03g42960D;BnaA08g29510D;BnaA09g47280D;BnaC07g01720D;BnaC06g04480D;BnaA01g24520D;BnaA09g33270D;BnaCnng50230D;BnaC06g14240D;BnaC09g33760D;BnaA06g02450D
		DNA-templated transcription, initiation	GO:0006352	12	BnaA02g21040D;BnaC07g00010D;BnaA02g36700D;BnaC04g17340D;BnaA02g36640D;BnaC02g45240D;BnaC07g50670D;BnaC04g26820D;BnaC01g29000D;BnaC04g17320D;BnaC02g26370D;BnaA03g30700D
		DNA mediated transformation	GO:0009294	12	BnaA07g04270D;BnaA09g50000D;BnaC03g77700D;BnaC01g34110D;BnaA10g06740D;BnaC05g51940D;BnaC01g18120D;BnaA03g08650D;BnaC05g27040D;BnaAnng20910D;BnaA01g15300D;BnaA10g08450D
		negative regulation of DNA endoreduplication	GO:0032876	7	BnaC03g19140D;BnaCnng53910D;BnaC07g03470D;BnaAnng27940D;BnaAnng34640D;BnaCnng12050D;BnaC06g21540D
		cellular response to DNA damage stimulus	GO:0006974	6	BnaAnng33680D;BnaC05g45270D;BnaC02g18440D;BnaA05g36250D;BnaC01g18370D;BnaCnng09740D
		DNA integration	GO:0015074	6	BnaAnng10760D;BnaCnng15440D;BnaC04g25070D;BnaAnng15960D;BnaCnng76870D;BnaC04g25850D
		regulation of sequence-specific DNA binding transcription factor activity	GO:0051090	5	BnaA09g53560D;BnaA05g18020D;BnaC08g07580D;BnaC05g28450D;BnaA09g18200D
		regulation of DNA endoreduplication	GO:0032875	5	BnaC02g14770D;BnaC03g54900D;BnaAnng14940D;BnaAnng38280D;BnaA03g03390D
		maintenance of DNA repeat elements	GO:0043570	4	BnaCnng23780D;BnaC01g30070D;BnaA09g55690D;BnaC01g17420D
		RNA-dependent DNA replication	GO:0006278	4	BnaCnng69350D;BnaAnng15960D;BnaC02g32910D;BnaC01g27150D
		somatic cell DNA recombination	GO:0016444	4	BnaC03g46150D;BnaA06g16070D;BnaC09g26590D;BnaC04g43430D
		regulation of response to DNA damage stimulus	GO:2001020	3	BnaA01g19000D;BnaCnng55140D;BnaC09g11140D
		negative regulation of DNA recombination	GO:0045910	3	BnaA09g55690D;BnaCnng61970D;BnaC01g30070D
		RNA-directed DNA methylation	GO:0080188	3	BnaA05g30000D;BnaC05g40640D;BnaC08g10600D
		DNA damage checkpoint	GO:0000077	3	BnaC06g09750D;BnaCnng43730D;BnaC05g20530D
		meiotic DNA double-strand break processing	GO:0000706	3	BnaA01g23410D;BnaA04g05720D;BnaC03g43500D
		negative regulation of sequence-specific DNA binding transcription factor activity	GO:0043433	3	BnaCnng45140D;BnaC07g02670D;BnaCnng04480D
		DNA topological change	GO:0006265	3	BnaC01g14640D;BnaC03g50350D;BnaAnng24760D
		DNA methylation on cytosine within a CG sequence	GO:0010424	2	BnaC03g46150D;BnaC09g26590D
		DNA unwinding involved in DNA replication	GO:0006268	2	BnaC03g50350D;BnaC01g14640D
		regulation of DNA methylation	GO:0044030	2	BnaC09g24400D;BnaC06g15290D
		reciprocal DNA recombination	GO:0035825	1	BnaC06g06360D
		mitotic DNA integrity checkpoint	GO:0044774	1	BnaAnng24760D
		DNA demethylation	GO:0080111	1	BnaA09g42750D
		DNA-templated transcription, termination	GO:0006353	1	BnaCnng77460D
		DNA methylation on cytosine	GO:0032776	1	BnaA05g30000D
		regulation of DNA metabolic process	GO:0051052	1	BnaA05g16100D
		DNA methylation on cytosine within a CNG sequence	GO:0010425	1	BnaC03g49350D
		DNA replication, synthesis of RNA primer	GO:0006269	1	BnaC02g14980D
		DNA catabolic process, exonucleolytic	GO:0000738	1	BnaC07g28400D
		DNA strand renaturation	GO:0000733	1	BnaC05g29630D
		DNA methylation or demethylation	GO:0044728	1	BnaA05g16100D
		DNA catabolic process	GO:0006308	1	BnaC03g77020D
		meiotic DNA recombinase assembly	GO:0000707	1	BnaC05g29630D
		negative regulation of DNA binding	GO:0043392	1	BnaC06g22850D
	Nucleotide-related	pyrimidine ribonucleotide biosynthetic process	GO:0009220	68	BnaAnng34500D;BnaC08g48420D;BnaA03g12330D;BnaC09g34460D;BnaC08g03480D;BnaA03g40710D;BnaC01g30200D;BnaAnng11930D;BnaC04g09310D;BnaAnng21570D;BnaA10g07420D;BnaA10g07880D;BnaA02g21490D;BnaA01g16010D;BnaC07g10440D;BnaA08g02930D;BnaC04g51180D;BnaA03g35570D;BnaC04g31470D;BnaCnng19030D;BnaA06g20940D;BnaC09g19990D;BnaC05g49470D;BnaC01g35060D;BnaC04g25420D;BnaC02g30640D;BnaC03g65580D;BnaC07g01080D;BnaA09g…
		nucleotide biosynthetic process	GO:0009165	38	BnaC09g27880D;BnaCnng72570D;BnaC09g53200D;BnaA02g28570D;BnaAnng08180D;BnaA02g09650D;BnaC05g16250D;BnaC05g24530D;BnaA06g24800D;BnaC09g10920D;BnaC06g20000D;BnaA09g47250D;BnaCnng64150D;BnaCnng68010D;BnaC05g29230D;BnaC01g18480D;BnaC04g46940D;BnaC09g14030D;BnaA10g09740D;BnaC03g29320D;BnaC02g36630D;BnaC04g22880D;BnaC05g26360D;BnaCnng78700D;BnaC05g41490D;BnaCnng69890D;BnaCnng72560D;BnaCnng75380D;BnaC07g…
		nucleotide transport	GO:0006862	22	BnaAnng38740D;BnaA05g35560D;BnaC04g07090D;BnaC01g18760D;BnaC06g11810D;BnaA04g13460D;BnaC09g26540D;BnaC09g40120D;BnaA05g36470D;BnaA03g57010D;BnaA01g20190D;BnaC08g08610D;BnaA08g15730D;BnaA03g48130D;BnaAnng28300D;BnaA02g35410D;BnaC03g27680D;BnaC08g25610D;BnaA10g06220D;BnaC02g16150D;BnaA10g06210D;BnaCnng74350D
		nucleotide metabolic process	GO:0009117	20	BnaC08g03220D;BnaAnng42000D;BnaC07g02590D;BnaC09g51030D;BnaA07g03890D;BnaC02g18340D;BnaA03g46090D;BnaC08g49010D;BnaC03g65230D;BnaA08g10670D;BnaC07g41260D;BnaA03g49630D;BnaA02g23180D;BnaC06g25830D;BnaC06g18870D;BnaC07g33090D;BnaA09g42290D;BnaC02g15950D;BnaA01g13270D;BnaC08g19540D
		purine nucleotide biosynthetic process	GO:0006164	19	BnaA08g12690D;BnaC08g13890D;BnaC08g29320D;BnaA03g19750D;BnaC03g50420D;BnaC03g57930D;BnaA03g25240D;BnaC08g23300D;BnaCnng76090D;BnaC01g07310D;BnaA10g07420D;BnaC09g28420D;BnaCnng63850D;BnaA07g03700D;BnaC02g30640D;BnaC09g34460D;BnaC09g28460D;BnaA05g14360D;BnaC01g14560D
		nucleotide-sugar metabolic process	GO:0009225	9	BnaA07g14100D;BnaC02g28500D;BnaC02g39300D;BnaC04g15460D;BnaA02g21470D;BnaC09g23320D;BnaA09g21060D;BnaA03g37120D;BnaC07g18010D
		nucleotide-excision repair	GO:0006289	8	BnaC08g14360D;BnaA04g11110D;BnaC06g42440D;BnaC08g01210D;BnaA06g13820D;BnaC08g15600D;BnaC03g64220D;BnaA06g38690D
		pyrimidine nucleotide biosynthetic process	GO:0006221	4	BnaC03g48990D;BnaC05g23810D;BnaA01g21350D;BnaC07g08770D
		nucleotide-sugar transport	GO:0015780	4	BnaA03g54300D;BnaA02g17980D;BnaC09g37670D;BnaC03g49310D
		adenine nucleotide transport	GO:0051503	2	BnaCnng32940D;BnaC05g41550D
		nicotinamide nucleotide metabolic process	GO:0046496	1	BnaCnng34040D
		pyridine nucleotide salvage	GO:0019365	1	BnaC06g11230D
		purine nucleotide metabolic process	GO:0006163	1	BnaA03g35870D
		pyrimidine nucleotide-sugar transport	GO:0015781	1	BnaC09g23300D
		purine ribonucleotide biosynthetic process	GO:0009152	1	BnaCnng21150D
		nucleotide-sugar biosynthetic process	GO:0009226	1	BnaC05g05890D

## Sheet: Table S9
Table S9 Differentially expressed genes between natural and synthetic rapeseeds (FDR<0.01 and FC>2). *Notes: Genes filled with yellow may be closely related to DNA metabolism and chromosome stability. These genes were screened out by searching for "DNA" in GO_annotation column, searching for "repair/ mismatch/ recombination/ DNA " in KEGG_pathway_annotation column, and searching for "Cell cycle c…
Gene ID	Average FPKM value					ZS11 vs P3-2				ZS11 vs Y3380				ZS11 vs Y3560			COG_class_annotation	GO_annotation *	KEGG_annotation	KEGG_pathway_annotation *	KOG_class_annotation *	Pfam_annotation	Swiss_Prot_annotation	eggNOG_class_annotation *	NR_annotation
	ZS11	P3-2	Y3380	Y3560		FDR	log2FC	regulated		FDR	log2FC	regulated		FDR	log2FC	regulated
BnaA01g01070D	6.28337	3.13567	1.90714	2.09206		0.000780021	-1.03502	down		0.00342457	-1.51984	down		7.14417e-05	-1.41969	down	Amino acid transport and metabolism	Molecular Function: aminopeptidase activity (GO:0004177);; Cellular Component: cytosol (GO:0005829);; Cellular Component: plasma membrane (GO:0005886);; Biological Process: protein N-linked glycosylation (GO:0006487);; Biological Process: lipid transport (GO:0006869);; Biological Process: intra-Golgi vesicle-mediated transport (GO:0006891);; Biological Process: auxin polar transport (GO:0009926);…	K01262|0|brp:103866076|probable Xaa-Pro aminopeptidase P; K01262 Xaa-Pro aminopeptidase [EC:3.4.11.9] (A)	--	Amino acid transport and metabolism	Metallopeptidase family M24;; Creatinase/Prolidase N-terminal domain	--	Amino acid transport and metabolism	BnaA01g01070D [Brassica napus]
BnaA01g04750D	3.49856	0.649364	0.880855	0.965788		0.000799159	-2.32878	down		4.90827e-05	-1.83975	down		2.49671e-06	-1.72803	down	--	Biological Process: response to reactive oxygen species (GO:0000302);; Biological Process: response to iron ion (GO:0010039);; Biological Process: iron ion homeostasis (GO:0055072);;	--	--	--	--	--	Function unknown	BnaA01g04750D [Brassica napus]
BnaA01g05320D	177.991	3.2041	48.8055	37.217		5.64057e-58	-5.69891	down		3.89045e-08	-1.70829	down		4.84156e-20	-2.14609	down	--	Molecular Function: cysteine-type endopeptidase activity (GO:0004197);; Cellular Component: extracellular region (GO:0005576);; Cellular Component: nucleus (GO:0005634);; Cellular Component: vacuole (GO:0005773);; Biological Process: glycolytic process (GO:0006096);; Biological Process: proteolysis (GO:0006508);; Biological Process: water transport (GO:0006833);; Biological Process: hyperosmotic …	K01373|0|brp:103873055|cysteine proteinase RD19a; K01373 cathepsin F [EC:3.4.22.41] (A)	--	Posttranslational modification, protein turnover, chaperones	Papain family cysteine protease;; Cathepsin propeptide inhibitor domain (I29)	Cysteine proteinase RD19a (Precursor) GN=RD19A OS=Arabidopsis thaliana (Mouse-ear cress) PE=2 SV=1	Posttranslational modification, protein turnover, chaperones	BnaA01g05320D [Brassica napus]
BnaA01g06110D	5.13818	0.780976	1.37777	1.8871		1.27926e-08	-2.69249	down		0.00718897	-1.71239	down		0.00666612	-1.37297	down	General function prediction only	Cellular Component: extracellular region (GO:0005576);; Biological Process: xylem development (GO:0010089);; Molecular Function: hydrolase activity (GO:0016787);; Biological Process: cell wall macromolecule metabolic process (GO:0044036);;	--	--	General function prediction only	Alpha/beta hydrolase family;; Alpha/beta hydrolase family;; alpha/beta hydrolase fold	--	General function prediction only	BnaA01g06110D [Brassica napus]
BnaA01g06240D	4.07485	1.83879	1.14974	1.49531		0.00466102	-1.30103	down		0.00183867	-1.97889	down		0.000809245	-1.78574	down	General function prediction only	Cellular Component: nucleus (GO:0005634);; Cellular Component: plasma membrane (GO:0005886);;	--	--	--	--	--	Function unknown	BnaA01g06240D [Brassica napus]
BnaA01g06750D	232.065	104.897	21.5923	7.88997		0.00295906	-1.17308	down		6.18092e-24	-3.27362	down		3.05542e-44	-4.72015	down	--	Molecular Function: hydrolase activity, hydrolyzing O-glycosyl compounds (GO:0004553);; Cellular Component: Golgi apparatus (GO:0005794);; Cellular Component: plasma membrane (GO:0005886);; Biological Process: cellular glucan metabolic process (GO:0006073);; Biological Process: aging (GO:0007568);; Cellular Component: plant-type cell wall (GO:0009505);; Biological Process: gibberellic acid mediat…	K08235|0|brp:103852789|xyloglucan endotransglucosylase/hydrolase protein 24; K08235 xyloglucan:xyloglucosyl transferase [EC:2.4.1.207] (A)	--	--	Glycosyl hydrolases family 16;; Xyloglucan endo-transglycosylase (XET) C-terminus	Xyloglucan endotransglucosylase/hydrolase protein 24 (Precursor) GN=At4g30270 OS=Arabidopsis thaliana (Mouse-ear cress) PE=1 SV=2	Carbohydrate transport and metabolism	PREDICTED: xyloglucan endotransglucosylase/hydrolase protein 24 [Brassica rapa]
BnaA01g07050D	5.36011	1.30406	1.79329	1.60531		4.82499e-09	-2.01341	down		0.00118137	-1.4245	down		3.86191e-05	-1.64803	down	--	--	--	--	--	Protein of unknown function (DUF626)	UPF0725 protein At4g29550 GN=At4g29550 OS=Arabidopsis thaliana (Mouse-ear cress) PE=2 SV=1	Function unknown	BnaA01g07050D [Brassica napus]
BnaA01g07910D	28.4244	10.6481	8.33069	4.5913		2.53883e-08	-1.43101	down		1.34141e-05	-1.6548	down		1.03125e-17	-2.54752	down	Lipid transport and metabolism	Molecular Function: nucleotide binding (GO:0000166);; Molecular Function: 3-hydroxyacyl-CoA dehydrogenase activity (GO:0003857);; Molecular Function: enoyl-CoA hydratase activity (GO:0004300);; Cellular Component: cell wall (GO:0005618);; Cellular Component: peroxisome (GO:0005777);; Biological Process: fatty acid beta-oxidation (GO:0006635);; Cellular Component: plasmodesma (GO:0009506);; Cellul…	K10527|0|brp:103853925|peroxisomal fatty acid beta-oxidation multifunctional protein AIM1; K10527 enoyl-CoA hydratase/3-hydroxyacyl-CoA dehydrogenase [EC:4.2.1.17 1.1.1.35 1.1.1.211] (A)	Fatty acid degradation (ko00071);; alpha-Linolenic acid metabolism (ko00592);; Fatty acid metabolism (ko01212)	Lipid transport and metabolism	3-hydroxyacyl-CoA dehydrogenase, NAD binding domain;; Enoyl-CoA hydratase/isomerase family;; 3-hydroxyacyl-CoA dehydrogenase, C-terminal domain	3-hydroxyacyl-CoA dehydrogenase GN=AIM1 OS=Arabidopsis thaliana (Mouse-ear cress) PE=1 SV=1	Lipid transport and metabolism	BnaA01g07910D [Brassica napus]
BnaA01g08990D	3.42432	0.205753	0.0536176	0.695354		4.99565e-13	-4.088	down		5.47697e-13	-5.74438	down		0.000119961	-2.36999	down	--	Molecular Function: sequence-specific DNA binding transcription factor activity (GO:0003700);; Cellular Component: nucleus (GO:0005634);; Biological Process: regulation of transcription, DNA-templated (GO:0006355);; Biological Process: amino acid transport (GO:0006865);; Biological Process: toxin catabolic process (GO:0009407);; Biological Process: response to cyclopentenone (GO:0010583);; Molecu…	--	--	--	WRKY DNA -binding domain	Probable WRKY transcription factor 28 GN=WRKY28 OS=Arabidopsis thaliana (Mouse-ear cress) PE=2 SV=1	Transcription	BnaA01g08990D [Brassica napus]
BnaA01g10520D	57.6081	0	7.73983	0		3.74401e-07	-6.03515	down		0.000395502	-2.57329	down		1.75493e-07	-5.41935	down	--	--	--	--	--	--	--	--	BnaA01g10520D [Brassica napus]
BnaA01g15490D	3.69536	1.38269	0.556735	0.243034		0.00947875	-1.42021	down		8.75815e-05	-2.46614	down		5.05795e-10	-3.71546	down	Transcription	Molecular Function: RNA binding (GO:0003723);; Cellular Component: mitochondrion (GO:0005739);; Biological Process: aromatic amino acid family biosynthetic process (GO:0009073);; Cellular Component: chloroplast (GO:0009507);; Biological Process: stomatal complex morphogenesis (GO:0010103);; Biological Process: iron-sulfur cluster assembly (GO:0016226);; Biological Process: transcription from plas…	--	--	--	NusB family	--	Function unknown	BnaC01g18410D [Brassica napus]
BnaA01g16050D	7.68749	0.738616	2.78559	2.32096		1.24703e-18	-3.37098	down		0.00506182	-1.3427	down		4.03654e-07	-1.65501	down	--	Cellular Component: nucleus (GO:0005634);;	--	--	--	Ataxin 2 SM domain	Polyadenylate-binding protein-interacting protein 4 GN=CID4 OS=Arabidopsis thaliana (Mouse-ear cress) PE=2 SV=1	Function unknown	BnaA01g16050D [Brassica napus]
BnaA01g16420D	3.77602	1.23368	0.814462	0.678438		2.07164e-09	-1.65056	down		1.69172e-06	-2.07069	down		1.62436e-15	-2.37498	down	--	Cellular Component: nucleus (GO:0005634);; Cellular Component: Golgi apparatus (GO:0005794);; Cellular Component: plasma membrane (GO:0005886);; Biological Process: response to light stimulus (GO:0009416);; Biological Process: anthocyanin-containing compound biosynthetic process (GO:0009718);; Biological Process: chlorophyll biosynthetic process (GO:0015995);; Biological Process: carotenoid biosy…	--	--	--	--	--	Function unknown	BnaA01g16420D [Brassica napus]
BnaA01g20660D	1.67389	0.184959	0.08332	0.121404		0.00128217	-3.04538	down		0.000418558	-3.32417	down		0.000139784	-3.3761	down	--	Molecular Function: peroxidase activity (GO:0004601);; Cellular Component: vacuolar membrane (GO:0005774);; Cellular Component: Golgi apparatus (GO:0005794);; Cellular Component: cytosol (GO:0005829);; Biological Process: response to light stimulus (GO:0009416);; Cellular Component: plant-type cell wall (GO:0009505);; Biological Process: unidimensional cell growth (GO:0009826);; Molecular Functio…	K00430|0|brp:103875079|peroxidase 34; K00430 peroxidase [EC:1.11.1.7] (A)	Phenylalanine metabolism (ko00360);; Phenylpropanoid biosynthesis (ko00940)	--	Peroxidase	Peroxidase 34 (Precursor) OS=Arabidopsis thaliana (Mouse-ear cress) PE=1 SV=1	Carbohydrate transport and metabolism	BnaA01g20660D [Brassica napus]
BnaA01g26500D	14.3653	6.06759	5.26295	2.20578		3.10685e-06	-1.24575	down		0.000436554	-1.33267	down		9.84137e-21	-2.60767	down	Cytoskeleton	Molecular Function: structural constituent of cytoskeleton (GO:0005200);; Molecular Function: copper ion binding (GO:0005507);; Molecular Function: protein binding (GO:0005515);; Molecular Function: ATP binding (GO:0005524);; Cellular Component: nucleus (GO:0005634);; Cellular Component: mitochondrion (GO:0005739);; Cellular Component: vacuole (GO:0005773);; Cellular Component: cytosol (GO:000582…	K10355|0|eus:EUTSA_v10020906mg|hypothetical protein; K10355 actin, other eukaryote (A)	--	Cytoskeleton	Actin	Actin-2 GN=ACT2 OS=Arabidopsis thaliana (Mouse-ear cress) PE=1 SV=1	Translation, ribosomal structure and biogenesis	actin 2 [Arabidopsis thaliana]
BnaA01g27090D	56.8099	18.4503	25.19	9.04271		1.58371e-05	-1.60531	down		0.00397767	-1.03764	down		3.28776e-22	-2.55754	down	--	Biological Process: response to reactive oxygen species (GO:0000302);; Cellular Component: nucleosome (GO:0000786);; Molecular Function: DNA binding (GO:0003677);; Cellular Component: nucleolus (GO:0005730);; Biological Process: nucleosome assembly (GO:0006334);; Biological Process: DNA mediated transformation (GO:0009294);; Cellular Component: chloroplast stroma (GO:0009570);; Biological Process…	--	--	--	linker histone H1 and H5 family	HMG-Y-related protein A OS=Glycine max (Soybean) PE=2 SV=1	General function prediction only	BnaA01g27090D [Brassica napus]
BnaA01g28900D	163.482	41.8471	5.44733	2.12635		8.38682e-09	-1.93939	down		6.29742e-50	-4.69832	down		3.622e-61	-6.03098	down	--	Cellular Component: chloroplast (GO:0009507);; Biological Process: response to sucrose (GO:0009744);; Biological Process: response to fructose (GO:0009750);;	--	--	--	Aluminium induced protein;; Glutamine amidotransferase domain	Stem-specific protein TSJT1 GN=TSJT1 OS=Nicotiana tabacum (Common tobacco) PE=2 SV=1	Function unknown	BnaA01g28900D [Brassica napus]
BnaA01g30940D	3.09585	0	0	0		0.00218093	-4.3163	down		0.00582975	-3.271	down		0.00496829	-3.53921	down	--	Cellular Component: nucleus (GO:0005634);;	--	--	General function prediction only	Yippee zinc-binding/DNA-binding /Mis18, centromere assembly	Protein yippee-like At3g11230 GN=At3g11230 OS=Arabidopsis thaliana (Mouse-ear cress) PE=2 SV=1	Function unknown	BnaA01g30940D [Brassica napus]
BnaA01g32010D	1.27711	0.582575	0.311322	0.340011		0.00595332	-1.23993	down		0.00148581	-1.61983	down		0.00443618	-1.36156	down	--	Biological Process: nuclear-transcribed mRNA catabolic process (GO:0000956);; Molecular Function: DNA binding (GO:0003677);; Molecular Function: chromatin binding (GO:0003682);; Cellular Component: cytoplasm (GO:0005737);; Biological Process: cellular amino acid biosynthetic process (GO:0008652);; Molecular Function: kinase activity (GO:0016301);; Biological Process: phosphorylation (GO:0016310);…	--	--	--	--	--	Function unknown	BnaA01g32010D [Brassica napus]
BnaA01g32730D	1.71302	0.0123485	0	0		7.54804e-06	-5.53778	down		5.57654e-06	-4.52974	down		8.0816e-06	-4.86871	down	--	Cellular Component: nucleus (GO:0005634);;	--	--	--	--	--	Function unknown	BnaA01g32730D [Brassica napus]
BnaA01g32740D	20.5201	8.29157	2.74883	1.48338		4.38764e-07	-1.40542	down		5.70113e-15	-2.90398	down		9.36503e-20	-3.30107	down	--	Molecular Function: sequence-specific DNA binding transcription factor activity (GO:0003700);; Cellular Component: nucleus (GO:0005634);; Biological Process: regulation of transcription, DNA-templated (GO:0006355);; Molecular Function: protein dimerization activity (GO:0046983);;	--	--	--	--	Transcription factor bHLH148 GN=F5E6.8 OS=Arabidopsis thaliana (Mouse-ear cress) PE=1 SV=1	Transcription	BnaA01g32740D [Brassica napus]
BnaA01g33150D	6.99748	2.01823	2.01309	0.933689		0.000612948	-1.72113	down		0.00655109	-1.59407	down		5.00697e-06	-2.72825	down	--	--	--	--	--	--	--	--	BnaA01g33150D [Brassica napus]
BnaA01g33220D	20.966	7.0556	8.48141	9.365		1.61913e-08	-1.56259	down		7.14305e-05	-1.18575	down		8.07395e-05	-1.08324	down	General function prediction only	Molecular Function: metalloendopeptidase activity (GO:0004222);; Cellular Component: cell wall (GO:0005618);; Cellular Component: nucleolus (GO:0005730);; Cellular Component: mitochondrial outer membrane (GO:0005741);; Cellular Component: mitochondrial respiratory chain complex III (GO:0005750);; Cellular Component: mitochondrial intermembrane space (GO:0005758);; Cellular Component: mitochondria…	K17732|0|brp:103842864|probable mitochondrial-processing peptidase subunit beta; K17732 mitochondrial-processing peptidase subunit beta [EC:3.4.24.64] (A)	--	Posttranslational modification, protein turnover, chaperones	Insulinase (Peptidase family M16);; Peptidase M16 inactive domain	Probable mitochondrial-processing peptidase subunit beta (Precursor) GN=At3g02090 OS=Arabidopsis thaliana (Mouse-ear cress) PE=2 SV=2	Posttranslational modification, protein turnover, chaperones	BnaA01g33220D [Brassica napus]
BnaA01g33280D	3.11974	0	0.16358	0.721456		6.1715e-13	-7.59594	down		3.62704e-15	-4.05199	down		1.71961e-05	-2.00516	down	General function prediction only;; Signal transduction mechanisms;; Transcription;; Replication, recombination and repair	Cellular Component: nuclear ubiquitin ligase complex (GO:0000152);; Biological Process: developmental process involved in reproduction (GO:0003006);; Molecular Function: protein serine/threonine kinase activity (GO:0004674);; Molecular Function: protein binding (GO:0005515);; Molecular Function: ATP binding (GO:0005524);; Biological Process: glucose catabolic process (GO:0006007);; Biological Pro…	K07198|0|brp:103842817|SNF1-related protein kinase catalytic subunit alpha KIN10; K07198 5'-AMP-activated protein kinase, catalytic alpha subunit [EC:2.7.11.11] (A)	Regulation of autophagy (ko04140)	Signal transduction mechanisms	Protein kinase domain;; Protein tyrosine kinase;; Kinase associated domain 1;; Kinase-like;; RIO1 family;; UBA/TS-N domain	SNF1-related protein kinase catalytic subunit alpha KIN10 GN=At3g01090 OS=Arabidopsis thaliana (Mouse-ear cress) PE=1 SV=2	Function unknown	BnaA01g33280D [Brassica napus]
BnaA01g33590D	3.9946	1.53423	1.26436	0.183373		0.000394809	-1.3884	down		0.00165684	-1.51491	down		5.52903e-18	-4.27776	down	--	Cellular Component: nucleus (GO:0005634);; Biological Process: ethylene biosynthetic process (GO:0009693);; Biological Process: response to ethylene (GO:0009723);; Biological Process: abscisic acid-activated signaling pathway (GO:0009738);; Biological Process: response to sucrose (GO:0009744);; Biological Process: response to fructose (GO:0009750);; Biological Process: intracellular signal transd…	--	--	--	Plant protein of unknown function (DUF946)	--	Function unknown	BnaA01g33590D [Brassica napus]
BnaA01g33640D	20.2626	4.3268	8.27161	2.83629		1.04322e-12	-2.25217	down		0.000567281	-1.23573	down		7.95832e-33	-2.83705	down	Posttranslational modification, protein turnover, chaperones	Cellular Component: nucleus (GO:0005634);; Biological Process: protein O-linked glycosylation (GO:0006493);; Molecular Function: transferase activity, transferring glycosyl groups (GO:0016757);;	K09667|0|brp:103850053|probable UDP-N-acetylglucosamine--peptide N-acetylglucosaminyltransferase SEC; K09667 protein O-GlcNAc transferase [EC:2.4.1.255] (A)	Other types of O-glycan biosynthesis (ko00514)	Carbohydrate transport and metabolism;; Posttranslational modification, protein turnover, chaperones;; Signal transduction mechanisms	Glycosyl transferase family 41;; Tetratricopeptide repeat;; TPR repeat;; Tetratricopeptide repeat;; Tetratricopeptide repeat;; Tetratricopeptide repeat;; Tetratricopeptide repeat;; Tetratricopeptide repeat;; Tetratricopeptide repeat;; Tetratricopeptide repeat;; Tetratricopeptide repeat;; Tetratricopeptide repeat;; Tetratricopeptide repeat;; Tetratricopeptide repeat;; Anaphase-promoting complex, c…	Probable UDP-N-acetylglucosamine--peptide N-acetylglucosaminyltransferase SEC GN=SEC OS=Arabidopsis thaliana (Mouse-ear cress) PE=2 SV=1	Carbohydrate transport and metabolism;; Posttranslational modification, protein turnover, chaperones;; Signal transduction mechanisms	BnaA01g33640D [Brassica napus]
BnaA01g36950D	2.9444	0	0.801116	0.0189153		2.49737e-13	-7.6833	down		0.00634029	-1.72449	down		1.16368e-16	-6.26944	down	General function prediction only;; Signal transduction mechanisms;; Transcription;; Replication, recombination and repair	Molecular Function: protein serine/threonine kinase activity (GO:0004674);; Molecular Function: ATP binding (GO:0005524);; Cellular Component: plasma membrane (GO:0005886);; Biological Process: protein phosphorylation (GO:0006468);; Cellular Component: plasmodesma (GO:0009506);; Biological Process: response to cytokinin (GO:0009735);; Biological Process: cellular cation homeostasis (GO:0030003);;…	--	--	Signal transduction mechanisms	Protein kinase domain;; Protein tyrosine kinase	Probable receptor-like protein kinase At3g17420 (Precursor) GN=At3g17420 OS=Arabidopsis thaliana (Mouse-ear cress) PE=1 SV=1	Signal transduction mechanisms	BnaA01g36950D [Brassica napus]
BnaA02g00740D	24.0529	2.67362	2.18449	1.52039		1.71656e-15	-3.13728	down		4.49355e-20	-3.27394	down		2.02811e-20	-3.93471	down	General function prediction only	Cellular Component: mitochondrion (GO:0005739);; Biological Process: glycolytic process (GO:0006096);; Biological Process: water transport (GO:0006833);; Biological Process: hyperosmotic response (GO:0006972);; Biological Process: Golgi organization (GO:0007030);; Biological Process: response to temperature stimulus (GO:0009266);; Biological Process: response to salt stress (GO:0009651);; Molecul…	--	--	--	CBS domain	CBS domain-containing protein CBSX3, mitochondrial (Precursor) GN=CBSX3 OS=Arabidopsis thaliana (Mouse-ear cress) PE=1 SV=1	Energy production and conversion	BnaA02g00740D [Brassica napus]
BnaA02g01270D	2.32391	0.0508253	0.384557	0.195115		5.46545e-07	-5.25697	down		0.00450911	-2.29109	down		8.25851e-05	-3.20819	down	Transcription	Molecular Function: sequence-specific DNA binding transcription factor activity (GO:0003700);; Biological Process: regulation of transcription, DNA-templated (GO:0006355);; Biological Process: somatic embryogenesis (GO:0010262);; Cellular Component: CCAAT-binding factor complex (GO:0016602);; Biological Process: regulation of timing of transition from vegetative to reproductive phase (GO:0048510)…	K08064|3.836e-120|brp:103850828|nuclear transcription factor Y subunit A-1-like; K08064 nuclear transcription factor Y, alpha (A)	--	Transcription	CCAAT-binding transcription factor (CBF-B/NF-YA) subunit B	Nuclear transcription factor Y subunit A-1 GN=T24H18_10 OS=Arabidopsis thaliana (Mouse-ear cress) PE=2 SV=1	Transcription	BnaA02g01270D [Brassica napus]
BnaA02g02430D	6.69944	2.23627	2.87746	3.29404		4.62462e-14	-2.22415	down		9.62432e-06	-1.64981	down		7.21481e-05	-1.21746	down	--	Cellular Component: nucleus (GO:0005634);;	--	--	--	Prolamin-like	WPP domain-associated protein GN=WAP OS=Arabidopsis thaliana (Mouse-ear cress) PE=1 SV=2	Function unknown	BnaA02g02430D [Brassica napus]
BnaA02g04300D	2.78977	0.946714	0.600142	0.273951		0.00894357	-1.52428	down		0.00382066	-1.99044	down		7.25978e-06	-3.11498	down	Amino acid transport and metabolism	Molecular Function: L-aspartate:2-oxoglutarate aminotransferase activity (GO:0004069);; Molecular Function: copper ion binding (GO:0005507);; Cellular Component: cell wall (GO:0005618);; Cellular Component: vacuolar membrane (GO:0005774);; Cellular Component: Golgi apparatus (GO:0005794);; Cellular Component: cytosol (GO:0005829);; Cellular Component: plasma membrane (GO:0005886);; Biological Pro…	K14454|0|brp:103851283|aspartate aminotransferase, cytoplasmic isozyme 1; K14454 aspartate aminotransferase, cytoplasmic [EC:2.6.1.1] (A)	Alanine, aspartate and glutamate metabolism (ko00250);; Cysteine and methionine metabolism (ko00270);; Arginine and proline metabolism (ko00330);; Tyrosine metabolism (ko00350);; Phenylalanine metabolism (ko00360);; Phenylalanine, tyrosine and tryptophan biosynthesis (ko00400);; Carbon fixation in photosynthetic organisms (ko00710);; Isoquinoline alkaloid biosynthesis (ko00950);; Tropane, piperid…	Amino acid transport and metabolism	Aminotransferase class I and II	Aspartate aminotransferase, cytoplasmic isozyme 1 GN=T20D1.70 OS=Arabidopsis thaliana (Mouse-ear cress) PE=1 SV=2	Amino acid transport and metabolism	BnaA02g04300D [Brassica napus]
BnaA02g04440D	1.56638	0.0075007	0.0226114	0.0122715		4.09242e-08	-6.40224	down		1.55922e-08	-4.96326	down		1.0229e-08	-5.31157	down	--	Biological Process: response to UV (GO:0009411);; Cellular Component: plant-type cell wall (GO:0009505);; Cellular Component: chloroplast (GO:0009507);; Biological Process: flavonoid biosynthetic process (GO:0009813);; Molecular Function: pectinesterase activity (GO:0030599);; Biological Process: cell wall modification (GO:0042545);; Molecular Function: aspartyl esterase activity (GO:0045330);;	K01051|0|brp:103851295|probable pectinesterase 53; K01051 pectinesterase [EC:3.1.1.11] (A)	Pentose and glucuronate interconversions (ko00040);; Starch and sucrose metabolism (ko00500)	--	Pectinesterase;; Transferrin receptor-like dimerisation domain	Probable pectinesterase 53 (Precursor) GN=T29J13.150 OS=Arabidopsis thaliana (Mouse-ear cress) PE=2 SV=1	Function unknown	BnaA02g04440D [Brassica napus]
BnaA02g04450D	20.7492	7.83507	8.17987	7.35708		6.68469e-07	-1.34391	down		0.000695682	-1.19821	down		0.000134931	-1.37197	down	--	Molecular Function: dicarboxylic acid transmembrane transporter activity (GO:0005310);; Cellular Component: cell wall (GO:0005618);; Cellular Component: mitochondrial inner membrane (GO:0005743);; Cellular Component: vacuolar membrane (GO:0005774);; Cellular Component: Golgi apparatus (GO:0005794);; Biological Process: glycolytic process (GO:0006096);; Biological Process: dicarboxylic acid transp…	K15104|0|brp:103851296|mitochondrial dicarboxylate/tricarboxylate transporter DTC-like; K15104 solute carrier family 25 (mitochondrial oxoglutarate transporter), member 11 (A)	--	Energy production and conversion	Mitochondrial carrier protein	Mitochondrial dicarboxylate/tricarboxylate transporter DTC GN=DTC OS=Arabidopsis thaliana (Mouse-ear cress) PE=1 SV=1	Energy production and conversion	BnaA02g04450D [Brassica napus]
BnaA02g04470D	2.77035	0.206177	0.307637	0.227727		2.46592e-13	-3.85006	down		5.1971e-08	-2.84551	down		4.98415e-10	-3.3225	down	Cytoskeleton	Molecular Function: GTPase activity (GO:0003924);; Molecular Function: structural constituent of cytoskeleton (GO:0005200);; Molecular Function: GTP binding (GO:0005525);; Cellular Component: cell wall (GO:0005618);; Cellular Component: cytosol (GO:0005829);; Cellular Component: microtubule (GO:0005874);; Cellular Component: plasma membrane (GO:0005886);; Biological Process: GTP catabolic process…	K07374|0|brp:103851300|tubulin alpha-3 chain-like; K07374 tubulin alpha (A)	Phagosome (ko04145)	Cytoskeleton	Tubulin/FtsZ family, GTPase domain;; Tubulin C-terminal domain	Tubulin alpha-5 chain GN=T29J13.200 OS=Arabidopsis thaliana (Mouse-ear cress) PE=1 SV=2	Cytoskeleton	BnaA02g04460D [Brassica napus]
BnaA02g05360D	53.3322	17.9927	8.55424	7.74982		6.26586e-06	-1.5189	down		7.20779e-18	-2.46621	down		9.4724e-24	-2.65538	down	--	Molecular Function: protein binding (GO:0005515);; Cellular Component: nucleus (GO:0005634);;	--	--	Transcription	--	--	Transcription	PREDICTED: uncharacterized protein LOC103851410 [Brassica rapa]
BnaA02g06490D	2.43827	0.492866	0.827189	0.614427		7.726e-11	-2.69131	down		0.00368046	-1.41708	down		3.17487e-07	-2.18831	down	--	Molecular Function: DNA binding (GO:0003677);; Molecular Function: sequence-specific DNA binding transcription factor activity (GO:0003700);; Molecular Function: protein binding (GO:0005515);; Cellular Component: nucleus (GO:0005634);; Biological Process: regulation of transcription, DNA-templated (GO:0006355);;	K09284|0|brp:103851522|AP2-like ethylene-responsive transcription factor TOE2; K09284 AP2-like factor, euAP2 lineage (A)	--	--	AP2 domain	AP2-like ethylene-responsive transcription factor TOE2 GN=TOE2 OS=Arabidopsis thaliana (Mouse-ear cress) PE=1 SV=1	General function prediction only	BnaA02g06490D [Brassica napus]
BnaA02g08560D	42.9843	17.4021	13.0628	9.70746		0.00012344	-1.31695	down		3.28249e-06	-1.61456	down		1.14553e-11	-2.06148	down	--	Biological Process: response to oxidative stress (GO:0006979);; Cellular Component: nuclear speck (GO:0016607);; Biological Process: response to cadmium ion (GO:0046686);;	--	--	Transcription	--	--	Transcription	PREDICTED: uncharacterized protein LOC103851817 [Brassica rapa]
BnaA02g09140D	2.52408	0.995374	0.929803	1.09885		3.64212e-06	-1.28183	down		0.000871143	-1.29922	down		0.00471478	-1.07531	down	Replication, recombination and repair	Biological Process: long-chain fatty acid metabolic process (GO:0001676);; Biological Process: defense response to insect (GO:0002213);; Molecular Function: DNA topoisomerase type I activity (GO:0003917);; Molecular Function: DNA topoisomerase type II (ATP-hydrolyzing) activity (GO:0003918);; Molecular Function: protein binding (GO:0005515);; Cellular Component: nucleus (GO:0005634);; Cellular Co…	K03163|0|brp:103851889|DNA topoisomerase 1; K03163 DNA topoisomerase I [EC:5.99.1.2] (A)	--	Replication, recombination and repair	Eukaryotic DNA topoisomerase I, DNA binding fragment;; Eukaryotic DNA topoisomerase I, catalytic core;; C-terminal topoisomerase domain	DNA topoisomerase 1 GN=TOP1 OS=Arabidopsis thaliana (Mouse-ear cress) PE=1 SV=1	General function prediction only	BnaA02g09140D [Brassica napus]
BnaA02g09250D	9.7041	0.838571	0.511824	1.63763		3.53635e-27	-3.55122	down		6.29653e-16	-3.99443	down		2.45294e-12	-2.51445	down	Coenzyme transport and metabolism	Molecular Function: ATP binding (GO:0005524);; Cellular Component: cytoplasm (GO:0005737);; Biological Process: metabolic process (GO:0008152);; Molecular Function: Mo-molybdopterin cofactor sulfurase activity (GO:0008265);; Molecular Function: transferase activity (GO:0016740);;	K11996|0|brp:103851902|adenylyltransferase and sulfurtransferase MOCS3-like; K11996 adenylyltransferase and sulfurtransferase (A)	Sulfur relay system (ko04122)	Coenzyme transport and metabolism	ThiF family;; MoeZ/MoeB domain;; Rhodanese-like domain	Molybdopterin-synthase sulfurtransferase {ECO:0000255|HAMAP-Rule:MF_03049} GN=MCO15.8 OS=Arabidopsis thaliana (Mouse-ear cress) PE=2 SV=1	Coenzyme transport and metabolism	BnaA02g09250D [Brassica napus]
BnaA02g09280D	3.51893	1.18818	1.15578	1.56659		3.2933e-09	-1.71412	down		0.000758725	-1.48207	down		0.00548983	-1.09038	down	--	Molecular Function: RNA binding (GO:0003723);; Cellular Component: nucleus (GO:0005634);; Biological Process: RNA processing (GO:0006396);;	--	--	RNA processing and modification	Surp module;; Alternative splicing regulator	--	RNA processing and modification	BnaA02g09280D [Brassica napus]
BnaA02g10090D	43.6803	0.0257038	0.0284241	0.0417887		8.64719e-30	-9.45817	down		1.15235e-34	-8.9497	down		2.94162e-38	-8.75847	down	--	Cellular Component: extracellular region (GO:0005576);; Biological Process: response to wounding (GO:0009611);; Biological Process: response to fungus (GO:0009620);; Biological Process: jasmonic acid biosynthetic process (GO:0009695);; Biological Process: response to jasmonic acid (GO:0009753);; Molecular Function: adenyl nucleotide binding (GO:0030554);;	--	--	--	CBS domain	CBS domain-containing protein CBSX5 GN=CBSX5 OS=Arabidopsis thaliana (Mouse-ear cress) PE=2 SV=2	Function unknown	BnaA02g10090D [Brassica napus]
BnaA02g13170D	3.26852	0	1.15695	0.675427		3.13709e-10	-6.93509	down		0.00860657	-1.3876	down		0.00023204	-2.11008	down	--	Molecular Function: calcium ion binding (GO:0005509);; Biological Process: detection of calcium ion (GO:0005513);; Molecular Function: protein binding (GO:0005515);; Cellular Component: nucleus (GO:0005634);; Cellular Component: cytosol (GO:0005829);; Cellular Component: plasma membrane (GO:0005886);; Biological Process: response to desiccation (GO:0009269);; Biological Process: response to cold …	--	--	Signal transduction mechanisms	--	Calmodulin-like protein 9 GN=F4F15.30 OS=Arabidopsis thaliana (Mouse-ear cress) PE=1 SV=1	Signal transduction mechanisms	BnaA02g13170D [Brassica napus]
BnaA02g13880D	34.6146	3.09899	4.4721	9.13527		1.00615e-26	-3.45814	down		1.89071e-09	-2.72201	down		7.97062e-09	-1.83204	down	--	--	K07466|0|brp:103842451|uncharacterized LOC103842451; K07466 replication factor A1 (A)	DNA replication (ko03030);; Nucleotide excision repair (ko03420);; Mismatch repair (ko03430);; Homologous recombination (ko03440)	Cell cycle control, cell division, chromosome partitioning	Replication factor-A C terminal domain	--	Cell cycle control, cell division, chromosome partitioning	BnaA02g13880D [Brassica napus]
BnaA02g15760D	5.26488	2.18974	1.60858	1.89465		0.00081225	-1.30007	down		0.00213084	-1.58512	down		0.00370875	-1.38628	down	--	--	--	--	--	--	--	--	BnaA02g15760D [Brassica napus]
BnaA02g19950D	5.20816	1.00541	1.10837	1.28756		1.55802e-05	-2.28229	down		0.000889345	-1.9887	down		0.000692083	-1.81344	down	--	Cellular Component: plasma membrane (GO:0005886);; Biological Process: organ senescence (GO:0010260);; Biological Process: stomatal complex patterning (GO:0010375);;	--	--	--	--	Uncharacterized protein At1g15400 GN=At1g15400 OS=Arabidopsis thaliana (Mouse-ear cress) PE=1 SV=2	Function unknown	BnaA02g19950D [Brassica napus]
BnaA02g22470D	16.4921	1.85689	0.443208	0.420801		1.47279e-16	-3.13325	down		1.92885e-22	-4.94989	down		1.96441e-23	-5.06801	down	--	Molecular Function: hydrolase activity, hydrolyzing O-glycosyl compounds (GO:0004553);; Cellular Component: Golgi apparatus (GO:0005794);; Cellular Component: plasma membrane (GO:0005886);; Biological Process: cellular glucan metabolic process (GO:0006073);; Biological Process: aging (GO:0007568);; Cellular Component: plant-type cell wall (GO:0009505);; Biological Process: gibberellic acid mediat…	K08235|0|brp:103834679|xyloglucan endotransglucosylase/hydrolase protein 24-like; K08235 xyloglucan:xyloglucosyl transferase [EC:2.4.1.207] (A)	--	--	Glycosyl hydrolases family 16;; Xyloglucan endo-transglycosylase (XET) C-terminus	Xyloglucan endotransglucosylase/hydrolase protein 24 (Precursor) GN=At4g30270 OS=Arabidopsis thaliana (Mouse-ear cress) PE=1 SV=2	Carbohydrate transport and metabolism	BnaC03g67980D [Brassica napus]
BnaA02g34250D	53.1519	8.92949	8.95492	8.41669		1.6847e-18	-2.62338	down		1.55932e-16	-2.46227	down		1.95819e-23	-2.55861	down	--	Molecular Function: DNA binding (GO:0003677);; Molecular Function: sequence-specific DNA binding transcription factor activity (GO:0003700);; Cellular Component: nucleus (GO:0005634);; Biological Process: regulation of transcription, DNA-templated (GO:0006355);; Biological Process: xylem development (GO:0010089);; Biological Process: regulation of programmed cell death (GO:0043067);; Biological P…	--	--	--	No apical meristem (NAM) protein	NAC transcription factor 25 GN=At1g61110 OS=Arabidopsis thaliana (Mouse-ear cress) PE=2 SV=1	Function unknown	BnaA02g34250D [Brassica napus]
BnaA02g36020D	2.83898	0.0242481	0	0		9.94311e-13	-6.7241	down		4.1853e-14	-6.37416	down		2.07111e-13	-6.81988	down	Function unknown	Molecular Function: nuclease activity (GO:0004518);; Biological Process: nucleotide-excision repair (GO:0006289);; Biological Process: response to wounding (GO:0009611);; Biological Process: regulation of histone deacetylation (GO:0031063);; Molecular Function: sequence-specific DNA binding (GO:0043565);; Biological Process: negative regulation of transcription, DNA-templated (GO:0045892);; Biolo…	--	--	--	Bifunctional nuclease;; UvrB/uvrC motif	Bifunctional nuclease 1 GN=BBD1 OS=Arabidopsis thaliana (Mouse-ear cress) PE=2 SV=1	General function prediction only	BnaA02g36020D [Brassica napus]
BnaA03g04970D	4.99088	0.504874	0.372535	0.598266		3.24389e-18	-3.34082	down		2.53407e-16	-3.64389	down		2.62389e-13	-3.01016	down	Energy production and conversion	Molecular Function: magnesium ion binding (GO:0000287);; Molecular Function: isocitrate dehydrogenase (NADP+) activity (GO:0004450);; Cellular Component: mitochondrion (GO:0005739);; Biological Process: tricarboxylic acid cycle (GO:0006099);; Biological Process: isocitrate metabolic process (GO:0006102);; Cellular Component: chloroplast thylakoid (GO:0009534);; Cellular Component: chloroplast str…	K00031|0|brp:103856088|isocitrate dehydrogenase [NADP], chloroplastic/mitochondrial; K00031 isocitrate dehydrogenase [EC:1.1.1.42] (A)	Citrate cycle (TCA cycle) (ko00020);; Glutathione metabolism (ko00480);; Carbon metabolism (ko01200);; 2-Oxocarboxylic acid metabolism (ko01210);; Biosynthesis of amino acids (ko01230);; Peroxisome (ko04146)	Energy production and conversion	Isocitrate/isopropylmalate dehydrogenase	Isocitrate dehydrogenase [NADP], chloroplastic/mitochondrial (Precursor) GN=At5g14590 OS=Arabidopsis thaliana (Mouse-ear cress) PE=2 SV=1	Energy production and conversion	BnaA03g04970D [Brassica napus]
BnaA03g05170D	1.64434	0.57548	0.45331	0.709349		9.71314e-06	-1.75696	down		0.00292291	-1.93539	down		0.00231389	-1.20797	down	--	Molecular Function: acid phosphatase activity (GO:0003993);; Cellular Component: cytoplasm (GO:0005737);; Molecular Function: oxidoreductase activity (GO:0016491);; Molecular Function: transition metal ion binding (GO:0046914);; Biological Process: histone H3-K9 methylation (GO:0051567);; Biological Process: oxidation-reduction process (GO:0055114);;	K13024|0|aly:ARALYDRAFT_488348|acid phosphatase; K13024 inositol hexakisphosphate/diphosphoinositol-pentakisphosphate kinase [EC:2.7.4.21 2.7.4.24] (A)	--	Cytoskeleton	Histidine phosphatase superfamily (branch 2)	--	Cytoskeleton	BnaA03g05170D [Brassica napus]
BnaA03g05980D	1.37912	0.0175038	0.239429	0.148707		6.47353e-09	-5.81557	down		0.000813896	-2.29011	down		6.30688e-06	-3.09852	down	Lipid transport and metabolism;; Secondary metabolites biosynthesis, transport and catabolism	Molecular Function: catalytic activity (GO:0003824);; Cellular Component: peroxisome (GO:0005777);; Biological Process: metabolic process (GO:0008152);; Cellular Component: chloroplast (GO:0009507);;	--	--	Lipid transport and metabolism	AMP-binding enzyme;; AMP-binding enzyme C-terminal domain	Probable acyl-activating enzyme 5, peroxisomal GN=MQK4.9 OS=Arabidopsis thaliana (Mouse-ear cress) PE=2 SV=1	Lipid transport and metabolism	BnaA03g05980D [Brassica napus]
BnaA03g06410D	23.1038	3.24887	7.83356	11.0389		1.24671e-19	-2.97317	down		0.00158103	-1.5527	down		0.000168102	-1.1398	down	--	--	--	--	--	--	--	--	BnaA03g06410D [Brassica napus]
BnaA03g07600D	218.764	0.111644	0.382245	0.18009		3.15781e-48	-10.4649	down		1.09506e-68	-8.65314	down		9.08982e-64	-9.66559	down	--	Cellular Component: nucleus (GO:0005634);;	--	--	--	Cleavage site for pathogenic type III effector avirulence factor Avr	--	Function unknown	BnaA03g07600D [Brassica napus]
BnaA03g07650D	1.67346	0.0692301	0.0856613	0.0185192		5.9267e-12	-4.61808	down		2.9417e-10	-3.9897	down		5.39349e-12	-5.95324	down	--	Molecular Function: Rho guanyl-nucleotide exchange factor activity (GO:0005089);; Cellular Component: nucleus (GO:0005634);;	--	--	--	PRONE (Plant-specific Rop nucleotide exchanger)	Rop guanine nucleotide exchange factor 10 GN=ROPGEF10 OS=Arabidopsis thaliana (Mouse-ear cress) PE=2 SV=1	Signal transduction mechanisms	BnaA03g07650D [Brassica napus]
BnaA03g07720D	16.2758	0.164809	1.10907	1.69961		1.57668e-29	-6.52219	down		3.71514e-15	-3.63643	down		5.46733e-16	-3.16166	down	--	Molecular Function: dicarboxylic acid transmembrane transporter activity (GO:0005310);; Cellular Component: cell wall (GO:0005618);; Cellular Component: mitochondrial inner membrane (GO:0005743);; Cellular Component: vacuolar membrane (GO:0005774);; Cellular Component: Golgi apparatus (GO:0005794);; Biological Process: glycolytic process (GO:0006096);; Biological Process: dicarboxylic acid transp…	K15104|0|brp:103856392|mitochondrial dicarboxylate/tricarboxylate transporter DTC; K15104 solute carrier family 25 (mitochondrial oxoglutarate transporter), member 11 (A)	--	Energy production and conversion	Mitochondrial carrier protein	Mitochondrial dicarboxylate/tricarboxylate transporter DTC GN=DTC OS=Arabidopsis thaliana (Mouse-ear cress) PE=1 SV=1	Energy production and conversion	PREDICTED: mitochondrial dicarboxylate/tricarboxylate transporter DTC [Brassica rapa]
BnaA03g07910D	6.04251	0.335298	1.51659	1.08305		4.63578e-15	-4.1712	down		0.000736526	-1.845	down		2.81585e-07	-2.36392	down	--	Molecular Function: microtubule motor activity (GO:0003777);; Cellular Component: cytoplasm (GO:0005737);; Cellular Component: microtubule associated complex (GO:0005875);; Biological Process: microtubule-based process (GO:0007017);;	--	--	Cytoskeleton	Dynein light chain type 1	Dynein 8 kDa light chain, flagellar outer arm OS=Chlamydomonas reinhardtii (Chlamydomonas smithii) PE=1 SV=1	Cytoskeleton	BnaA03g07910D [Brassica napus]
BnaA03g08720D	14.2079	0.67646	3.49896	0.286011		2.55504e-19	-4.45205	down		2.64035e-05	-1.93612	down		1.23002e-30	-5.51881	down	--	Cellular Component: nucleus (GO:0005634);; Molecular Function: zinc ion binding (GO:0008270);;	K10144|0|brp:103856536|RING finger and CHY zinc finger domain-containing protein 1-like; K10144 RING finger and CHY zinc finger domain-containing protein 1 [EC:6.3.2.19] (A)	Ubiquitin mediated proteolysis (ko04120)	General function prediction only	Zinc-ribbon;; CHY zinc finger;; Ring finger domain;; Zinc finger, C3HC4 type (RING finger);; zinc-RING finger domain	--	Posttranslational modification, protein turnover, chaperones	PREDICTED: RING finger and CHY zinc finger domain-containing protein 1-like [Brassica rapa]
BnaA03g08940D	5.11562	0.0166734	1.89223	0.0932558		3.15699e-16	-8.27929	down		0.00486783	-1.30134	down		4.40044e-25	-5.553	down	--	Cellular Component: vacuole (GO:0005773);; Biological Process: response to osmotic stress (GO:0006970);; Biological Process: aging (GO:0007568);; Biological Process: catabolic process (GO:0009056);; Biological Process: response to ethylene (GO:0009723);; Biological Process: response to inorganic substance (GO:0010035);; Molecular Function: hydrolase activity (GO:0016787);; Biological Process: cel…	--	--	Posttranslational modification, protein turnover, chaperones	Papain family cysteine protease;; Cathepsin propeptide inhibitor domain (I29)	Thiol protease aleurain (Precursor) GN=MUF9.1 OS=Arabidopsis thaliana (Mouse-ear cress) PE=1 SV=2	Posttranslational modification, protein turnover, chaperones	BnaA03g08940D [Brassica napus]
BnaA03g10550D	34.8389	11.1751	14.1146	2.05442		9.0192e-08	-1.6557	down		0.00841415	-1.19347	down		2.65472e-21	-3.93998	down	Carbohydrate transport and metabolism	Molecular Function: beta-galactosidase activity (GO:0004565);; Cellular Component: extracellular region (GO:0005576);; Cellular Component: cell wall (GO:0005618);; Biological Process: carbohydrate metabolic process (GO:0005975);; Molecular Function: cation binding (GO:0043169);;	--	--	Carbohydrate transport and metabolism	Glycosyl hydrolases family 35;; Beta-galactosidase	Beta-galactosidase 4 (Precursor) GN=BGAL4 OS=Arabidopsis thaliana (Mouse-ear cress) PE=1 SV=1	Carbohydrate transport and metabolism	PREDICTED: beta-galactosidase 4 [Brassica rapa]
BnaA03g10960D	3.05992	0.0167969	0.60441	0.940215		5.98581e-10	-6.86202	down		0.00359062	-2.09534	down		0.00540544	-1.57715	down	--	--	--	--	--	--	--	General function prediction only	BnaA03g10960D [Brassica napus]
BnaA03g11400D	0.673821	0.0036433	0.0340283	0		6.5957e-07	-5.9535	down		3.98454e-05	-3.53778	down		3.33782e-07	-5.33659	down	Energy production and conversion	Biological Process: polysaccharide catabolic process (GO:0000272);; Biological Process: starch metabolic process (GO:0005982);; Biological Process: glycerol metabolic process (GO:0006071);; Biological Process: cell adhesion (GO:0007155);; Molecular Function: glycerophosphodiester phosphodiesterase activity (GO:0008889);; Cellular Component: plant-type cell wall (GO:0009505);; Cellular Component: …	--	--	Energy production and conversion	Glycerophosphoryl diester phosphodiesterase family	Glycerophosphodiester phosphodiesterase GDPDL4 {ECO:0000305} (Precursor) GN=MTE17.19 OS=Arabidopsis thaliana (Mouse-ear cress) PE=1 SV=1	Energy production and conversion	BnaA03g11400D [Brassica napus]
BnaA03g15590D	15.1578	0.0287319	2.50798	0.045196		1.30241e-13	-7.7396	down		3.0226e-06	-2.40551	down		2.00202e-16	-6.69937	down	--	--	--	--	--	--	--	--	BnaA03g15590D [Brassica napus]
BnaA03g17080D	2.34766	0.279418	0.775706	0.662893		3.68821e-05	-3.05426	down		0.00299431	-1.82392	down		0.00643319	-1.81324	down	General function prediction only	Molecular Function: nucleotide binding (GO:0000166);; Molecular Function: poly(U) RNA binding (GO:0008266);; Biological Process: response to cold (GO:0009409);; Cellular Component: chloroplast thylakoid membrane (GO:0009535);; Cellular Component: chloroplast stroma (GO:0009570);; Biological Process: salicylic acid biosynthetic process (GO:0009697);; Biological Process: response to abscisic acid (…	K11294|4.06588e-162|brp:103857667|ribonucleoprotein At2g37220, chloroplastic-like; K11294 nucleolin (A)	--	General function prediction only	RNA recognition motif. (a.k.a. RRM, RBD, or RNP domain);; RNA recognition motif (a.k.a. RRM, RBD, or RNP domain);; RNA recognition motif. (a.k.a. RRM, RBD, or RNP domain)	RNA-binding protein CP29B, chloroplastic {ECO:0000305} (Precursor) GN=F3G5.1 OS=Arabidopsis thaliana (Mouse-ear cress) PE=1 SV=1	RNA processing and modification	PREDICTED: ribonucleoprotein At2g37220, chloroplastic-like [Brassica rapa]
BnaA03g19850D	0.226231	0.0187534	0	0.00634347		0.00131107	-3.56437	down		0.000359487	-3.87342	down		0.00143739	-3.56938	down	General function prediction only;; Signal transduction mechanisms;; Transcription;; Replication, recombination and repair	Molecular Function: transmembrane receptor protein serine/threonine kinase activity (GO:0004675);; Molecular Function: protein tyrosine kinase activity (GO:0004713);; Molecular Function: ATP binding (GO:0005524);; Cellular Component: cytosol (GO:0005829);; Cellular Component: plasma membrane (GO:0005886);; Biological Process: transmembrane receptor protein serine/threonine kinase signaling pathwa…	--	--	--	Protein tyrosine kinase;; Protein kinase domain;; S-locus glycoprotein family;; D-mannose binding lectin;; PAN-like domain;; Domain of unknown function (DUF3403);; Receptor serine/threonine kinase	Receptor-like serine/threonine-protein kinase SD1-6 (Precursor) GN=F1E22.21 OS=Arabidopsis thaliana (Mouse-ear cress) PE=1 SV=2	Signal transduction mechanisms	BnaA03g19850D [Brassica napus]
BnaA03g19990D	3.68331	0.360631	0.205653	0.0596534		4.57958e-07	-3.22358	down		2.32549e-11	-3.86908	down		9.2879e-14	-5.54322	down	Translation, ribosomal structure and biogenesis	Molecular Function: structural constituent of ribosome (GO:0003735);; Cellular Component: ribosome (GO:0005840);; Biological Process: rRNA processing (GO:0006364);; Biological Process: translation (GO:0006412);; Cellular Component: chloroplast stroma (GO:0009570);; Cellular Component: chloroplast envelope (GO:0009941);; Biological Process: photosystem II assembly (GO:0010207);; Biological Process…	K02906|1.14025e-162|brp:103858043|50S ribosomal protein L3-1, chloroplastic; K02906 large subunit ribosomal protein L3 (A)	Ribosome (ko03010)	Translation, ribosomal structure and biogenesis	Ribosomal protein L3	50S ribosomal protein L3-1, chloroplastic (Precursor) GN=RPL3A OS=Arabidopsis thaliana (Mouse-ear cress) PE=2 SV=1	Translation, ribosomal structure and biogenesis	PREDICTED: 50S ribosomal protein L3-1, chloroplastic [Brassica rapa]
BnaA03g20620D	0.902108	0.0811576	0.0586249	0.0266748		5.97993e-05	-4.09274	down		0.000843824	-3.17431	down		7.80646e-05	-4.10806	down	--	Biological Process: cell morphogenesis (GO:0000902);; Cellular Component: nucleus (GO:0005634);; Cellular Component: Golgi apparatus (GO:0005794);; Cellular Component: cytosol (GO:0005829);; Cellular Component: plasma membrane (GO:0005886);; Biological Process: gluconeogenesis (GO:0006094);; Biological Process: glycolytic process (GO:0006096);; Biological Process: response to desiccation (GO:0009…	--	--	--	Late embryogenesis abundant protein	--	Function unknown	BnaA03g20620D [Brassica napus]
BnaA03g22240D	10.7281	0.132423	0.827041	0.0986858		1.36637e-15	-6.53028	down		7.81478e-12	-3.50604	down		4.02928e-16	-6.19284	down	--	--	--	--	--	--	--	--	BnaA03g22240D [Brassica napus]
BnaA03g22470D	4.82447	0.939802	0.789448	0.867008		6.95853e-10	-2.31304	down		1.27779e-05	-2.37091	down		1.40864e-06	-2.33522	down	--	Biological Process: respiratory burst involved in defense response (GO:0002679);; Biological Process: response to water deprivation (GO:0009414);; Biological Process: ethylene biosynthetic process (GO:0009693);; Biological Process: abscisic acid-activated signaling pathway (GO:0009738);; Biological Process: ethylene-activated signaling pathway (GO:0009873);; Biological Process: response to chitin…	--	--	--	--	F-box protein At2g27310 GN=At2g27310 OS=Arabidopsis thaliana (Mouse-ear cress) PE=2 SV=1	General function prediction only	BnaA03g22470D [Brassica napus]
BnaA03g23120D	3.84904	0.64944	1.58218	1.25867		8.57646e-06	-2.86703	down		0.000498156	-1.43983	down		2.12808e-07	-1.82076	down	Nucleotide transport and metabolism	Biological Process: transition metal ion transport (GO:0000041);; Cellular Component: cytoplasm (GO:0005737);; Molecular Function: methyltransferase activity (GO:0008168);; Biological Process: nucleotide biosynthetic process (GO:0009165);; Molecular Function: oxidoreductase activity (GO:0016491);; Biological Process: DNA endoreduplication (GO:0042023);; Biological Process: alpha-amino acid biosyn…	K13998|0|brp:103858399|bifunctional dihydrofolate reductase-thymidylate synthase 1; K13998 dihydrofolate reductase / thymidylate synthase [EC:1.5.1.3 2.1.1.45] (A)	Pyrimidine metabolism (ko00240);; One carbon pool by folate (ko00670);; Folate biosynthesis (ko00790)	Nucleotide transport and metabolism	Thymidylate synthase;; Dihydrofolate reductase	Thymidylate synthase GN=THY-1 OS=Arabidopsis thaliana (Mouse-ear cress) PE=1 SV=2	Nucleotide transport and metabolism;; Coenzyme transport and metabolism	BnaA03g23120D [Brassica napus]
BnaA03g24230D	3.66518	1.45994	0.523236	0.704771		0.00495811	-1.34162	down		1.55575e-08	-2.66592	down		1.19742e-07	-2.30511	down	General function prediction only	Molecular Function: hydrolase activity (GO:0016787);;	--	--	General function prediction only	Alpha/beta hydrolase family;; Alpha/beta hydrolase family;; alpha/beta hydrolase fold	--	General function prediction only	BnaA03g24230D [Brassica napus]
BnaA03g25580D	26.8567	0.900119	3.47905	1.66146		2.33479e-17	-4.82723	down		1.26411e-08	-2.7001	down		5.31431e-12	-3.70632	down	Posttranslational modification, protein turnover, chaperones	Cellular Component: cytosol (GO:0005829);; Molecular Function: peptide-methionine (S)-S-oxide reductase activity (GO:0008113);; Cellular Component: chloroplast (GO:0009507);; Biological Process: cysteine biosynthetic process (GO:0019344);; Molecular Function: peptide-methionine (R)-S-oxide reductase activity (GO:0033743);; Biological Process: oxidation-reduction process (GO:0055114);;	--	--	Posttranslational modification, protein turnover, chaperones	SelR domain	Peptide methionine sulfoxide reductase B5 GN=MSRB5 OS=Arabidopsis thaliana (Mouse-ear cress) PE=1 SV=1	Posttranslational modification, protein turnover, chaperones	BnaA03g25580D [Brassica napus]
BnaA03g25840D	1.5803	0.0314714	0	0		5.95464e-08	-4.96745	down		2.14647e-08	-5.19309	down		5.4483e-08	-5.55719	down	--	--	--	--	--	--	--	General function prediction only	BnaA09g49940D [Brassica napus]
BnaA03g25850D	8.59553	0.714294	1.44532	0.112128		3.13345e-24	-3.42156	down		1.64707e-11	-2.61155	down		6.6957e-09	-5.12439	down	--	Cellular Component: extracellular region (GO:0005576);; Cellular Component: plasmodesma (GO:0009506);; Biological Process: anatomical structure morphogenesis (GO:0009653);; Molecular Function: oxidoreductase activity (GO:0016491);; Molecular Function: oxygen binding (GO:0019825);; Biological Process: single-organism metabolic process (GO:0044710);; Molecular Function: metal ion binding (GO:004687…	K00517|3.38583e-119|brp:103869357|cytochrome P450 705A5-like; K00517 [EC:1.14.-.-] (A)	Limonene and pinene degradation (ko00903);; Stilbenoid, diarylheptanoid and gingerol biosynthesis (ko00945)	Secondary metabolites biosynthesis, transport and catabolism	Cytochrome P450	Cytochrome P450 705A20 GN=CYP705A20 OS=Arabidopsis thaliana (Mouse-ear cress) PE=2 SV=1	Secondary metabolites biosynthesis, transport and catabolism	BnaA03g25850D [Brassica napus]
BnaA03g26020D	25.3215	0.154958	0.193638	2.21178		1.21691e-20	-7.42163	down		1.70086e-23	-6.5403	down		2.34116e-14	-3.6742	down	--	Cellular Component: nucleus (GO:0005634);;	--	--	--	--	--	Function unknown	PREDICTED: uncharacterized protein LOC103858737 [Brassica rapa]
BnaA03g26320D	2.22198	0.766457	0.234932	0.778631		0.000472241	-1.79907	down		5.18094e-06	-2.15278	down		0.00912685	-1.25921	down	--	Molecular Function: transcription coactivator activity (GO:0003713);; Cellular Component: cytoplasm (GO:0005737);; Molecular Function: zinc ion binding (GO:0008270);;	K10728|0|brp:103828938|BRCT domain-containing protein At4g02110; K10728 topoisomerase (DNA) II binding protein 1 (A)	--	Replication, recombination and repair	twin BRCT domain;; BRCA1 C Terminus (BRCT) domain	BRCT domain-containing protein At4g02110 GN=At4g02110 OS=Arabidopsis thaliana (Mouse-ear cress) PE=3 SV=3	Replication, recombination and repair	BnaA03g26320D [Brassica napus]
BnaA03g26760D	2.4497	0.0739184	0.449251	0.0289804		2.45114e-25	-5.10965	down		4.61444e-10	-2.32157	down		5.0333e-23	-6.1129	down	--	Biological Process: regulation of transcription, DNA-templated (GO:0006355);; Molecular Function: metal ion binding (GO:0046872);;	K15601|0|brp:103858823|uncharacterized LOC103858823; K15601 lysine-specific demethylase 3 [EC:1.14.11.-] (A)	--	Transcription	JmjC domain, hydroxylase	Lysine-specific demethylase JMJ25 GN=MLP3.6 OS=Arabidopsis thaliana (Mouse-ear cress) PE=1 SV=1	Transcription	BnaA03g26760D [Brassica napus]
BnaA03g31290D	8.30145	2.25502	1.82379	0.419149		4.64429e-05	-1.86185	down		4.4595e-08	-2.03096	down		2.24893e-30	-4.1679	down	Inorganic ion transport and metabolism	Molecular Function: copper ion binding (GO:0005507);; Cellular Component: cytosol (GO:0005829);; Biological Process: glycolytic process (GO:0006096);; Biological Process: water transport (GO:0006833);; Biological Process: hyperosmotic response (GO:0006972);; Biological Process: Golgi organization (GO:0007030);; Biological Process: response to cold (GO:0009409);; Cellular Component: chloroplast st…	K00392|0|brp:103859351|sulfite reductase [ferredoxin], chloroplastic-like; K00392 sulfite reductase (ferredoxin) [EC:1.8.7.1] (A)	Sulfur metabolism (ko00920)	Inorganic ion transport and metabolism	Nitrite and sulphite reductase 4Fe-4S domain;; Nitrite/Sulfite reductase ferredoxin-like half domain	Sulfite reductase [ferredoxin], chloroplastic (Precursor) GN=SIR OS=Arabidopsis thaliana (Mouse-ear cress) PE=1 SV=1	Inorganic ion transport and metabolism	BnaA03g31290D [Brassica napus]
BnaA03g37060D	2.29443	0	0	0.513702		1.1056e-09	-6.80001	down		3.29576e-11	-5.8185	down		0.000735889	-2.08175	down	--	Biological Process: rRNA processing (GO:0006364);; Cellular Component: chloroplast thylakoid lumen (GO:0009543);; Biological Process: response to wounding (GO:0009611);; Biological Process: plastid organization (GO:0009657);; Biological Process: response to ozone (GO:0010193);; Biological Process: photosystem II assembly (GO:0010207);; Biological Process: response to UV-B (GO:0010224);; Cellular …	--	--	--	--	Photosystem II 5 kDa protein, chloroplastic (Precursor) GN=PSBT OS=Arabidopsis thaliana (Mouse-ear cress) PE=3 SV=2	Function unknown	BnaA03g37060D [Brassica napus]
BnaA03g42280D	5.57825	3.92164	2.37521	0.741086		3.58569e-32	-3.09818	down		4.89802e-08	-2.23825	down		2.14849e-25	-2.6453	down	General function prediction only	Molecular Function: catalytic activity (GO:0003824);; Cellular Component: extracellular region (GO:0005576);; Cellular Component: nucleus (GO:0005634);; Biological Process: metabolic process (GO:0008152);;	--	--	Lipid transport and metabolism	Alpha/beta hydrolase family;; alpha/beta hydrolase fold;; Alpha/beta hydrolase family	--	Lipid transport and metabolism	BnaA03g42280D [Brassica napus]
BnaA03g43650D	0.964015	0	0	0		7.47001e-07	-5.921	down		2.60195e-07	-4.92307	down		4.6804e-07	-5.28485	down	--	--	--	--	--	--	--	General function prediction only	BnaA03g43650D [Brassica napus]
BnaA03g45080D	7.86005	1.83058	2.02442	3.19224		1.27494e-06	-2.0493	down		1.17641e-06	-1.80554	down		0.00170227	-1.19055	down	Amino acid transport and metabolism;; Coenzyme transport and metabolism	Biological Process: sulfate assimilation (GO:0000103);; Cellular Component: chloroplast (GO:0009507);; Molecular Function: adenylyl-sulfate reductase activity (GO:0009973);; Molecular Function: oxidoreductase activity, acting on a sulfur group of donors, disulfide as acceptor (GO:0016671);; Biological Process: sulfate reduction (GO:0019419);; Biological Process: cell redox homeostasis (GO:0045454…	K05907|0|brp:103861274|5'-adenylylsulfate reductase 3, chloroplastic-like; K05907 adenylyl-sulfate reductase (glutathione) [EC:1.8.4.9] (A)	Sulfur metabolism (ko00920)	Amino acid transport and metabolism	Phosphoadenosine phosphosulfate reductase family;; Thioredoxin	5&apos;-adenylylsulfate reductase 3, chloroplastic (Precursor) GN=F1N20.90 OS=Arabidopsis thaliana (Mouse-ear cress) PE=2 SV=2	Inorganic ion transport and metabolism	BnaA03g45080D [Brassica napus]
BnaA03g45890D	1.06315	0.0186486	0.271589	0.629304		1.2439e-08	-4.83888	down		0.00159007	-2.11121	down		0.00601462	-1.63177	down	--	Biological Process: formation of translation preinitiation complex (GO:0001731);; Molecular Function: translation initiation factor activity (GO:0003743);; Cellular Component: cytosol (GO:0005829);; Cellular Component: eukaryotic translation initiation factor 3 complex (GO:0005852);; Cellular Component: plasma membrane (GO:0005886);; Biological Process: regulation of translational initiation (GO:…	K03254|0|brp:103861383|eukaryotic translation initiation factor 3 subunit A-like; K03254 translation initiation factor 3 subunit A (A)	RNA transport (ko03013)	Translation, ribosomal structure and biogenesis	PCI domain	Eukaryotic translation initiation factor 3 subunit A {ECO:0000255|HAMAP-Rule:MF_03000} GN=TIF3A1 OS=Arabidopsis thaliana (Mouse-ear cress) PE=1 SV=1	Translation, ribosomal structure and biogenesis	BnaA03g45890D [Brassica napus]
BnaA03g51540D	17.9367	6.96877	4.78753	5.16393		2.40808e-05	-1.24349	down		1.16484e-06	-1.7328	down		1.79835e-07	-1.72525	down	--	Cellular Component: nucleus (GO:0005634);;	--	--	Transcription	--	--	Transcription	BnaA03g51540D [Brassica napus]
BnaA03g52550D	138.402	24.5033	20.6036	42.7169		3.63035e-06	-2.34915	down		3.74247e-10	-2.53055	down		8.98009e-06	-1.53275	down	--	Cellular Component: nucleus (GO:0005634);;	--	--	--	--	--	Function unknown	BnaA03g52550D [Brassica napus]
BnaA03g53280D	1.33103	0.0439542	0	0		2.30177e-05	-5.33808	down		2.38334e-05	-4.32342	down		2.97179e-05	-4.65183	down	--	--	--	--	--	--	--	--	BnaA03g53280D [Brassica napus]
BnaA03g53530D	26.0518	7.69707	2.17977	0.498043		0.00126821	-1.6421	down		4.06504e-16	-3.23923	down		1.21356e-37	-4.83549	down	Carbohydrate transport and metabolism;; Amino acid transport and metabolism;; Inorganic ion transport and metabolism;; General function prediction only	Molecular Function: sugar:proton symporter activity (GO:0005351);; Cellular Component: plasma membrane (GO:0005886);; Biological Process: tryptophan catabolic process (GO:0006569);; Biological Process: oligopeptide transport (GO:0006857);; Biological Process: indoleacetic acid biosynthetic process (GO:0009684);; Cellular Component: integral component of membrane (GO:0016021);; Biological Process:…	--	--	General function prediction only	Sugar (and other) transporter;; Major Facilitator Superfamily	Probable polyol transporter 6 GN=PLT6 OS=Arabidopsis thaliana (Mouse-ear cress) PE=2 SV=2	General function prediction only	PREDICTED: probable polyol transporter 6 [Brassica rapa]
BnaA03g54130D	60.9241	20.4461	8.31628	5.52888		4.39978e-10	-1.65492	down		2.35131e-19	-2.75775	down		2.01658e-38	-3.34192	down	--	Molecular Function: transcription cofactor activity (GO:0003712);; Molecular Function: histone acetyltransferase activity (GO:0004402);; Molecular Function: calmodulin binding (GO:0005516);; Cellular Component: extracellular region (GO:0005576);; Cellular Component: nucleus (GO:0005634);; Cellular Component: vacuolar membrane (GO:0005774);; Biological Process: regulation of transcription, DNA-tem…	--	--	Transcription	TAZ zinc finger;; BTB/POZ domain	BTB/POZ and TAZ domain-containing protein 5 GN=BT5 OS=Arabidopsis thaliana (Mouse-ear cress) PE=1 SV=1	Transcription	PREDICTED: BTB/POZ and TAZ domain-containing protein 5 [Brassica rapa]
BnaA03g56710D	3.60439	1.10687	0.696281	0.405539		0.000494952	-1.57759	down		0.00304665	-2.04662	down		2.21076e-08	-3.19627	down	Signal transduction mechanisms	Molecular Function: calcium ion binding (GO:0005509);; Cellular Component: nucleus (GO:0005634);; Cellular Component: cytosol (GO:0005829);; Cellular Component: plasma membrane (GO:0005886);; Biological Process: glycolytic process (GO:0006096);; Biological Process: water transport (GO:0006833);; Biological Process: hyperosmotic response (GO:0006972);; Biological Process: Golgi organization (GO:00…	K06630|0|brp:103858023|14-3-3-like protein GF14 mu; K06630 14-3-3 protein epsilon (A)	--	Posttranslational modification, protein turnover, chaperones	14-3-3 protein	14-3-3-like protein GF14 mu GN=GRF9 OS=Arabidopsis thaliana (Mouse-ear cress) PE=1 SV=2	Posttranslational modification, protein turnover, chaperones	BnaA03g56710D [Brassica napus]
BnaA03g57280D	7.37175	0.280305	3.97113	0.834344		9.83282e-15	-4.63498	down		0.00982814	-1.37548	down		1.7941e-11	-3.93592	down	--	--	--	--	--	Dormancy/auxin associated protein	Auxin-repressed 12.5 kDa protein OS=Fragaria ananassa (Strawberry) PE=2 SV=1	Function unknown	BnaA03g57280D [Brassica napus]
BnaA03g59800D	15.598	2.79377	6.32506	3.47996		2.5858e-18	-2.48103	down		0.00017974	-1.18325	down		3.09624e-14	-2.05105	down	Amino acid transport and metabolism;; Coenzyme transport and metabolism	Molecular Function: phosphoadenylyl-sulfate reductase (thioredoxin) activity (GO:0004604);; Cellular Component: chloroplast thylakoid (GO:0009534);; Cellular Component: chloroplast stroma (GO:0009570);; Molecular Function: adenylyl-sulfate reductase activity (GO:0009973);; Biological Process: sulfate assimilation, phosphoadenylyl sulfate reduction by phosphoadenylyl-sulfate reductase (thioredoxin…	K05907|0|brp:103848153|5'-adenylylsulfate reductase 2, chloroplastic; K05907 adenylyl-sulfate reductase (glutathione) [EC:1.8.4.9] (A)	Sulfur metabolism (ko00920)	Amino acid transport and metabolism	Phosphoadenosine phosphosulfate reductase family;; Thioredoxin	5&apos;-adenylylsulfate reductase 2, chloroplastic (Precursor) GN=F19K23.11 OS=Arabidopsis thaliana (Mouse-ear cress) PE=1 SV=2	Amino acid transport and metabolism	BnaA03g59800D [Brassica napus]
BnaA04g01270D	4.93715	0	0.097694	0.052589		1.13198e-10	-7.06166	down		2.01936e-12	-5.06431	down		3.11668e-12	-5.58897	down	--	Cellular Component: cytoplasm (GO:0005737);; Cellular Component: cytoskeleton (GO:0005856);; Biological Process: phagocytosis (GO:0006909);;	--	--	Function unknown	ELMO/CED-12 family	--	General function prediction only	BnaA04g01270D [Brassica napus]
BnaA04g01380D	3.94054	1.9141	0.944602	0.702893		0.000226414	-1.08199	down		2.18117e-06	-1.9128	down		7.24252e-11	-2.37041	down	--	Molecular Function: DNA binding (GO:0003677);; Cellular Component: nucleus (GO:0005634);;	--	--	--	Bromodomain;; Myb-like DNA-binding domain	--	Transcription	BnaA04g01380D [Brassica napus]
BnaA04g01640D	10.9939	0.987739	0.480604	0.775052		1.54574e-15	-3.44953	down		2.17502e-17	-4.23305	down		7.36139e-17	-3.6609	down	Carbohydrate transport and metabolism	Biological Process: transition metal ion transport (GO:0000041);; Molecular Function: ribokinase activity (GO:0004747);; Cellular Component: cytosol (GO:0005829);; Cellular Component: plasma membrane (GO:0005886);; Biological Process: D-ribose metabolic process (GO:0006014);; Biological Process: response to sucrose (GO:0009744);; Biological Process: response to glucose (GO:0009749);; Biological P…	K00847|0|brp:103862944|probable fructokinase-4; K00847 fructokinase [EC:2.7.1.4] (A)	Fructose and mannose metabolism (ko00051);; Starch and sucrose metabolism (ko00500);; Amino sugar and nucleotide sugar metabolism (ko00520)	Carbohydrate transport and metabolism	pfkB family carbohydrate kinase	Probable fructokinase-4 OS=Arabidopsis thaliana (Mouse-ear cress) PE=2 SV=1	Carbohydrate transport and metabolism	PREDICTED: probable fructokinase-4 [Brassica rapa]
BnaA04g03450D	1.87627	0.327656	0.407433	0.472104		4.47783e-09	-2.50849	down		2.12016e-07	-2.44284	down		3.2367e-06	-2.1484	down	Translation, ribosomal structure and biogenesis	Molecular Function: translation initiation factor activity (GO:0003743);; Cellular Component: nucleolus (GO:0005730);; Cellular Component: cytosol (GO:0005829);; Biological Process: translational initiation (GO:0006413);; Biological Process: embryo development ending in seed dormancy (GO:0009793);; Biological Process: mature ribosome assembly (GO:0042256);; Biological Process: ribosomal large sub…	K03264|3.83307e-174|brp:103863145|eukaryotic translation initiation factor 6-2-like; K03264 translation initiation factor 6 (A)	Ribosome biogenesis in eukaryotes (ko03008)	Translation, ribosomal structure and biogenesis	eIF-6 family	Eukaryotic translation initiation factor 6-2 {ECO:0000255|HAMAP-Rule:MF_03132} GN=At3g55620 OS=Arabidopsis thaliana (Mouse-ear cress) PE=2 SV=1	Translation, ribosomal structure and biogenesis	BnaA04g03450D [Brassica napus]
BnaA04g03900D	6.8921	0.157724	0.0373216	0		3.49521e-27	-5.8318	down		7.27559e-24	-6.92209	down		6.91503e-21	-8.04699	down	General function prediction only;; Signal transduction mechanisms;; Transcription;; Replication, recombination and repair	Molecular Function: nucleotide binding (GO:0000166);; Molecular Function: protein kinase activity (GO:0004672);; Biological Process: phosphorylation (GO:0016310);;	--	--	--	Protein tyrosine kinase;; Protein kinase domain	Receptor-like serine/threonine-protein kinase SD1-8 (Precursor) GN=T6K22.110 OS=Arabidopsis thaliana (Mouse-ear cress) PE=1 SV=1	Signal transduction mechanisms	BnaA04g03900D [Brassica napus]
BnaA04g04110D	7.68378	1.47636	2.88596	2.8807		1.17605e-13	-2.17661	down		0.00492893	-1.2221	down		1.58693e-06	-1.30404	down	Carbohydrate transport and metabolism	Molecular Function: beta-galactosidase activity (GO:0004565);; Cellular Component: cytosol (GO:0005829);; Biological Process: carbohydrate metabolic process (GO:0005975);; Cellular Component: beta-galactosidase complex (GO:0009341);; Cellular Component: chloroplast (GO:0009507);; Molecular Function: carbohydrate binding (GO:0030246);; Molecular Function: cation binding (GO:0043169);;	K01190|0|brp:103863233|beta-galactosidase; K01190 beta-galactosidase [EC:3.2.1.23] (A)	Galactose metabolism (ko00052);; Other glycan degradation (ko00511);; Sphingolipid metabolism (ko00600)	Carbohydrate transport and metabolism	Glycosyl hydrolases family 2, TIM barrel domain;; Beta galactosidase small chain;; Glycosyl hydrolases family 2, sugar binding domain;; Glycosyl hydrolases family 2	--	Carbohydrate transport and metabolism	BnaA04g04110D [Brassica napus]
BnaA04g04420D	13.8427	4.4006	3.8963	4.1403		7.30607e-07	-1.72097	down		5.62143e-08	-1.71694	down		2.69755e-08	-1.75287	down	--	--	--	--	--	--	--	Function unknown	BnaA04g04420D [Brassica napus]
BnaA04g06200D	10.1845	0.0476107	0.781103	0.155264		1.71781e-16	-7.363	down		1.36216e-15	-3.47765	down		1.45199e-20	-5.64661	down	--	Molecular Function: DNA binding (GO:0003677);; Molecular Function: sequence-specific DNA binding transcription factor activity (GO:0003700);; Cellular Component: nucleus (GO:0005634);;	--	--	Transcription	SRF-type transcription factor (DNA-binding and dimerisation domain)	Agamous-like MADS-box protein AGL97 GN=AGL97 OS=Arabidopsis thaliana (Mouse-ear cress) PE=1 SV=1	Transcription	BnaA04g06200D [Brassica napus]
BnaA04g06220D	12.9816	4.71975	5.22141	5.19401		1.42615e-09	-1.48088	down		7.00894e-05	-1.2133	down		3.97149e-06	-1.26092	down	Intracellular trafficking, secretion, and vesicular transport	Biological Process: cell morphogenesis (GO:0000902);; Molecular Function: transporter activity (GO:0005215);; Cellular Component: cytosol (GO:0005829);; Biological Process: glucose catabolic process (GO:0006007);; Biological Process: calcium ion transport (GO:0006816);; Biological Process: intracellular protein transport (GO:0006886);; Biological Process: ER to Golgi vesicle-mediated transport (G…	K14006|0|brp:103863558|protein transport protein SEC23-like; K14006 protein transport protein SEC23 (A)	Protein processing in endoplasmic reticulum (ko04141)	Intracellular trafficking, secretion, and vesicular transport	Sec23/Sec24 trunk domain;; Sec23/Sec24 beta-sandwich domain;; Sec23/Sec24 helical domain;; Gelsolin repeat;; Sec23/Sec24 zinc finger	--	Intracellular trafficking, secretion, and vesicular transport	BnaA04g06220D [Brassica napus]
BnaA04g06420D	12.9973	5.75478	4.55442	3.55359		0.000170932	-1.16631	down		0.00138289	-1.35814	down		5.45136e-08	-1.7654	down	Coenzyme transport and metabolism	Molecular Function: nucleotide binding (GO:0000166);; Molecular Function: adenosylhomocysteinase activity (GO:0004013);; Molecular Function: copper ion binding (GO:0005507);; Cellular Component: vacuolar membrane (GO:0005774);; Cellular Component: Golgi apparatus (GO:0005794);; Cellular Component: cytosol (GO:0005829);; Cellular Component: plasma membrane (GO:0005886);; Biological Process: glucon…	K01251|0|brp:103863580|adenosylhomocysteinase 1; K01251 adenosylhomocysteinase [EC:3.3.1.1] (A)	Cysteine and methionine metabolism (ko00270)	Coenzyme transport and metabolism	S-adenosyl-L-homocysteine hydrolase;; S-adenosyl-L-homocysteine hydrolase, NAD binding domain;; D-isomer specific 2-hydroxyacid dehydrogenase, NAD binding domain;; Acetohydroxy acid isomeroreductase, catalytic domain	Adenosylhomocysteinase 1 GN=dl3010w OS=Arabidopsis thaliana (Mouse-ear cress) PE=1 SV=1	Coenzyme transport and metabolism	BnaA04g06420D [Brassica napus]
BnaA04g11150D	0.472179	0	0	0.0256864		6.82731e-07	-5.94531	down		2.27762e-07	-4.94583	down		2.04861e-05	-3.72529	down	Function unknown	Cellular Component: cytoplasm (GO:0005737);; Biological Process: defense response (GO:0006952);; Molecular Function: purine ribonucleoside binding (GO:0032550);; Molecular Function: adenyl ribonucleotide binding (GO:0032559);; Molecular Function: anion binding (GO:0043168);;	--	--	--	NB-ARC domain;; TIR domain;; Leucine Rich repeats (2 copies);; TIR domain;; Leucine rich repeat;; Leucine Rich Repeat;; AAA domain;; Leucine Rich Repeat	Putative disease resistance protein At4g11170 GN=At4g11170 OS=Arabidopsis thaliana (Mouse-ear cress) PE=2 SV=1	Posttranslational modification, protein turnover, chaperones	BnaA04g11150D [Brassica napus]
BnaA04g11180D	0.227444	0	0	0		4.73704e-05	-5.2046	down		5.84193e-05	-4.18488	down		6.4986e-05	-4.51325	down	--	Molecular Function: nucleotide binding (GO:0000166);; Biological Process: defense response (GO:0006952);;	--	--	--	TIR domain;; NB-ARC domain;; Leucine rich repeat;; Leucine Rich repeats (2 copies);; TIR domain;; Leucine Rich Repeat;; Leucine Rich Repeat	Putative disease resistance protein At4g11170 GN=At4g11170 OS=Arabidopsis thaliana (Mouse-ear cress) PE=2 SV=1	Function unknown	BnaA04g11180D [Brassica napus]
BnaA04g14490D	21.3621	2.39336	3.86784	2.9995		1.53764e-19	-3.28761	down		9.31295e-12	-2.37798	down		4.91093e-18	-2.7274	down	--	Cellular Component: nucleus (GO:0005634);; Biological Process: protein targeting to membrane (GO:0006612);; Biological Process: positive regulation of flavonoid biosynthetic process (GO:0009963);; Biological Process: regulation of plant-type hypersensitive response (GO:0010363);;	--	--	Transcription	--	--	Function unknown	BnaA04g14490D [Brassica napus]
BnaA04g16690D	47.2596	21.0499	15.0042	15.8655		8.14712e-06	-1.33759	down		9.60837e-09	-1.65258	down		2.45294e-12	-1.70113	down	Intracellular trafficking, secretion, and vesicular transport	Molecular Function: protein binding (GO:0005515);; Cellular Component: plasma membrane (GO:0005886);; Biological Process: rRNA processing (GO:0006364);; Cellular Component: chloroplast thylakoid membrane (GO:0009535);; Biological Process: chloroplast relocation (GO:0009902);; Biological Process: thylakoid membrane organization (GO:0010027);; Biological Process: photosystem II assembly (GO:0010207…	K03217|0|brp:103864921|inner membrane protein ALBINO3, chloroplastic; K03217 YidC/Oxa1 family membrane protein insertase (A)	Protein export (ko03060)	Posttranslational modification, protein turnover, chaperones;; Intracellular trafficking, secretion, and vesicular transport	60Kd inner membrane protein	Inner membrane protein ALBINO3, chloroplastic (Precursor) GN=ALB3 OS=Arabidopsis thaliana (Mouse-ear cress) PE=1 SV=2	Intracellular trafficking, secretion, and vesicular transport	BnaA04g16690D [Brassica napus]
BnaA04g16960D	1.41741	0.0709837	0.00279716	0.00584482		4.35667e-15	-4.31654	down		3.73971e-14	-6.36042	down		8.52353e-14	-6.28139	down	--	--	--	--	--	Domain of unknown function (DUF1985);; Ulp1 protease family, C-terminal catalytic domain	--	General function prediction only	BnaA04g16960D [Brassica napus]
BnaA04g22570D	1.03612	0	0.161138	0		6.28442e-07	-5.96844	down		7.68736e-05	-3.22322	down		2.84313e-07	-5.36123	down	Translation, ribosomal structure and biogenesis	Molecular Function: translation elongation factor activity (GO:0003746);; Cellular Component: cytosol (GO:0005829);; Cellular Component: eukaryotic translation elongation factor 1 complex (GO:0005853);; Cellular Component: plasma membrane (GO:0005886);; Biological Process: translational elongation (GO:0006414);; Biological Process: lignin metabolic process (GO:0009808);; Biological Process: respo…	K03232|1.5722e-138|brp:103865769|elongation factor 1-delta 1-like; K03232 elongation factor 1-beta (A)	--	Transcription	EF-1 guanine nucleotide exchange domain	Elongation factor 1-delta 1 GN=At1g30230 OS=Arabidopsis thaliana (Mouse-ear cress) PE=1 SV=2	Transcription	BnaA04g22570D [Brassica napus]
BnaA04g22810D	0.36387	0.0680845	0.0359182	0.0431987		0.00185678	-2.40382	down		0.000577702	-3.05759	down		0.00266356	-2.74818	down	Amino acid transport and metabolism	Molecular Function: glutamate 5-kinase activity (GO:0004349);; Molecular Function: glutamate-5-semialdehyde dehydrogenase activity (GO:0004350);; Cellular Component: mitochondrion (GO:0005739);; Biological Process: proline biosynthetic process (GO:0006561);; Biological Process: response to oxidative stress (GO:0006979);; Biological Process: response to desiccation (GO:0009269);; Cellular Componen…	K12657|0|brp:103865746|delta-1-pyrroline-5-carboxylate synthase A; K12657 delta-1-pyrroline-5-carboxylate synthetase [EC:2.7.2.11 1.2.1.41] (A)	Arginine and proline metabolism (ko00330);; Biosynthesis of amino acids (ko01230)	Amino acid transport and metabolism	Amino acid kinase family;; Aldehyde dehydrogenase family	Gamma-glutamyl phosphate reductase GN=T5I7.10 OS=Arabidopsis thaliana (Mouse-ear cress) PE=1 SV=1	Amino acid transport and metabolism	delta1-pyrroline-5-carboxylate synthetase 1 [Brassica napus]
BnaA04g25000D	7.9741	2.41429e-08	0.703347	5.99182e-06		4.97407e-10	-6.88414	down		3.1357e-07	-3.12272	down		5.61597e-11	-6.29877	down	Signal transduction mechanisms;; Cytoskeleton;; Cell cycle control, cell division, chromosome partitioning;; General function prediction only	Molecular Function: calcium ion binding (GO:0005509);; Cellular Component: extracellular region (GO:0005576);;	K13448|2.44901e-124|brp:103873524|calmodulin-like protein 5; K13448 calcium-binding protein CML (A)	Plant-pathogen interaction (ko04626)	Signal transduction mechanisms	EF-hand domain pair;; EF hand;; EF-hand domain;; EF hand;; EF-hand domain pair;; Secreted protein acidic and rich in cysteine Ca binding region	Calmodulin-like protein 5 OS=Arabidopsis thaliana (Mouse-ear cress) PE=2 SV=2	Signal transduction mechanisms	BnaA04g25000D [Brassica napus]
[truncated: 1,623 more rows]

## Sheet: Table S10
Table S10 Differentially expressed genes involved in the DNA repair system between natural and synthetic rapeseeds.
Gene ID	Gene name	Average FPKM value				ZS11 vs P3-2				ZS11 vs Y3380				ZS11 vs Y3560			Gene_annotation	GO_annotation	KEGG_annotation	KEGG_pathway_annotation	KOG_class_annotation	Pfam_annotation	Swiss_Prot_annotation	eggNOG_class_annotation	Is there differentially methylated cytosine inside?
		ZS11	P3-2	Y3380	Y3560	FDR	log2FC	regulated		FDR	log2FC	regulated		FDR	log2FC	regulated									ZS11 vs P3-2	ZS11 vs Y3380	ZS11 vs Y3560
[truncated: 26 more rows]
